# Supplementary material for: Synergistic morphology and feedback control for traversal of unknown compliant obstacles with aerial robots
Source: Nat Commun. 2024 Mar 26;15:2646. doi: 10.1038/s41467-024-46967-5 (PMC10965961; doi:10.1038/s41467-024-46967-5)
Supplement: Supplementary file 10 — Source Data [file 41467_2024_46967_MOESM10_ESM.xlsx]

## Sheet: Fig. 4B
Time	Roll	Pitch	Yaw		Time	Cmd Roll	Cmd Pitch	Cmd Yaw		Time	Force x	Force y	Force z	Torque x	Torque y	Torque z
0	-3.93874	0.868516	0.236419		0	-5.67084	-0.867831	0.0532584		0	0.0955845	-0.0822554	-0.0660794	0.00314239	-0.00547402	0.000678805
0	-3.93874	0.868516	0.236419		0.0336876	-5.70149	-0.873062	0.0553256		0.0461047	0.110335	-0.152699	-0.0750766	0.0036027	-0.00470271	0.00080047
0	-3.93874	0.868516	0.236419		0.0446229	-6.20092	-1.17174	0.235895		0.0992515	0.120311	-0.172565	-0.0799593	0.00384087	-0.00409248	0.000856276
0	-3.93874	0.868516	0.236419		0.077316	-6.63277	-1.01219	0.326335		0.146089	0.130921	-0.0873292	-0.0853408	0.00176861	-0.00388329	0.000789251
0.0451181	-4.608	0.608767	0.375813		0.0881824	-6.99191	-1.14942	0.428235		0.196113	0.121972	-0.114778	-0.0869516	0.00336977	-0.0043601	0.000734918
0.0451181	-4.608	0.608767	0.375813		0.0991347	-7.03979	-1.14212	0.423872		0.246123	0.111075	-0.107561	-0.0886947	0.00378709	-0.00462044	0.000820451
0.0451181	-4.608	0.608767	0.375813		0.133608	-6.93587	-1.12595	0.426438		0.296206	0.132036	-0.188974	-0.0874818	0.00636695	-0.0038837	0.0010454
0.0451181	-4.608	0.608767	0.375813		0.144435	-6.93146	-1.5171	0.558286		0.346129	0.137302	-0.215591	-0.0891264	0.00789046	-0.00425834	0.00115847
0.0451181	-4.608	0.608767	0.375813		0.177724	-6.80879	-1.5021	0.545796		0.396072	0.11833	-0.21326	-0.0875166	0.00742982	-0.00504826	0.00121841
0.0952501	-5.07647	0.371216	0.495751		0.221673	-6.75873	-1.91837	0.614291		0.464855	0.100801	-0.213057	-0.0809007	0.00724276	-0.00539924	0.00125581
0.0952501	-5.07647	0.371216	0.495751		0.265368	-6.76328	-2.04297	0.760782		0.507956	0.111442	-0.170152	-0.0814914	0.00639993	-0.00520719	0.00128094
0.0952501	-5.07647	0.371216	0.495751		0.309874	-6.72608	-2.0152	0.745102		0.563579	0.102988	-0.148847	-0.0755213	0.00633144	-0.00599462	0.00114199
0.0952501	-5.07647	0.371216	0.495751		0.344973	-6.90558	-2.09212	0.786614		0.608315	0.102086	-0.141491	-0.0739357	0.00634098	-0.00582348	0.00115255
0.0952501	-5.07647	0.371216	0.495751		0.365383	-6.88996	-2.09178	0.784952		0.65314	0.115398	-0.146527	-0.0722454	0.00527963	-0.00497566	0.000958309
0.130342	-5.41671	-0.06043	0.574536		0.376667	-6.71564	-2.24579	0.865047		0.696805	0.114877	-0.130726	-0.0676093	0.00552022	-0.00466189	0.00092643
0.130342	-5.41671	-0.06043	0.574536		0.409412	-6.67769	-2.23004	0.853746		0.751351	0.104797	-0.14572	-0.0633868	0.0063029	-0.00515731	0.00100786
0.130342	-5.41671	-0.06043	0.574536		0.420555	-6.63857	-2.53191	0.901341		0.797071	0.106933	-0.158834	-0.0609914	0.00601425	-0.00498191	0.00100484
0.130342	-5.41671	-0.06043	0.574536		0.453479	-6.4457	-2.40405	0.893672		0.846134	0.134117	-0.165587	-0.0602098	0.00673133	-0.00394476	0.00121854
0.180474	-6.05439	-0.661489	0.676994		0.464678	-6.47199	-2.35676	0.889542		0.896094	0.13872	-0.162652	-0.0633201	0.00658269	-0.00377287	0.00147905
0.180474	-6.05439	-0.661489	0.676994		0.497296	-6.12625	-2.41806	0.881689		0.946113	0.111426	-0.153079	-0.0581158	0.00688294	-0.00488243	0.00175319
0.180474	-6.05439	-0.661489	0.676994		0.508062	-6.03473	-2.44736	0.884117		0.996125	0.125285	-0.160859	-0.0639668	0.00630139	-0.00521822	0.00194803
0.180474	-6.05439	-0.661489	0.676994		0.541247	-5.56146	-2.13813	0.851383		1.04605	0.110801	-0.163291	-0.0628607	0.00631196	-0.00577392	0.00212684
0.225593	-6.65849	-0.758886	0.787902		0.552444	-4.99409	-2.2711	0.852536		1.1089	0.112712	-0.107716	-0.0673979	0.00463323	-0.00533186	0.00215896
0.235619	-6.7538	-0.74415	0.796725		0.563592	-4.98501	-2.26278	0.847106		1.16466	0.0992745	-0.196701	-0.0700599	0.00519804	-0.00503683	0.00245719
0.235619	-6.7538	-0.74415	0.796725		0.597401	-5.01881	-2.25925	0.846971		1.21723	0.103891	-0.175467	-0.0759326	0.00480382	-0.00462761	0.00253362
0.235619	-6.7538	-0.74415	0.796725		0.608273	-4.27049	-2.08897	0.844637		1.26093	0.0930226	-0.188332	-0.0813513	0.0033346	-0.00446823	0.00275946
0.235619	-6.7538	-0.74415	0.796725		0.641312	-4.27625	-2.09309	0.842923		1.30645	0.100147	-0.0969569	-0.0863691	0.00163726	-0.00435892	0.00274177
0.235619	-6.7538	-0.74415	0.796725		0.652183	-3.83598	-1.93092	0.873704		1.36018	0.0853664	-0.180862	-0.0865361	0.00194508	-0.00463342	0.00275456
0.275725	-7.02043	-1.02111	0.872083		0.685735	-3.80695	-1.93934	0.871951		1.40868	0.0982197	-0.143751	-0.093618	0.0016142	-0.00384395	0.00291102
0.275725	-7.02043	-1.02111	0.872083		0.696693	-3.12082	-1.7808	0.93675		1.45346	0.0808901	-0.0602496	-0.0986469	0.000428231	-0.00338512	0.00288396
0.275725	-7.02043	-1.02111	0.872083		0.729244	-3.09403	-1.78075	0.922972		1.49607	0.0972363	-0.106277	-0.0988907	0.00139261	-0.00323172	0.00284306
0.275725	-7.02043	-1.02111	0.872083		0.740184	-2.51491	-1.69021	1.03486		1.54622	0.110587	-0.061506	-0.101029	0.000785138	-0.00253323	0.0025644
0.320843	-7.4687	-1.58029	1.00445		0.751403	-2.51061	-1.69256	1.01444		1.59977	0.105701	-0.083048	-0.103545	0.000504962	-0.00226243	0.0024005
0.320843	-7.4687	-1.58029	1.00445		0.786235	-2.51795	-1.68938	1.01501		1.64621	0.09153	-0.0888688	-0.102463	0.000481857	-0.00250572	0.00228432
0.320843	-7.4687	-1.58029	1.00445		0.79706	-1.47292	-2.09033	1.20974		1.69611	0.0834515	-0.0973639	-0.100875	0.000268128	-0.00253753	0.00218811
0.320843	-7.4687	-1.58029	1.00445		0.829231	-1.51366	-2.07771	1.21706		1.74607	0.104337	-0.0998059	-0.12344	-0.000538893	-0.000164831	-0.00181468
0.360949	-7.80059	-1.87482	1.06202		0.83997	-0.713756	-1.78712	1.32987		1.79609	0.163081	-0.0425646	-0.107443	-0.000279735	-0.000109474	-0.00198963
0.370975	-7.82525	-1.87148	1.06959		0.873413	-0.738946	-1.8054	1.33305		1.84605	0.132974	0.024874	-0.0864512	-0.00111782	-0.00215681	-0.00258886
0.370975	-7.82525	-1.87148	1.06959		0.884241	-0.0437214	-1.30435	1.53741		1.89614	0.143923	0.0617606	-0.0836928	-0.00196037	-0.00186294	-0.00316549
0.370975	-7.82525	-1.87148	1.06959		0.917361	-0.0702202	-1.31771	1.51383		1.96399	0.246867	0.165094	-0.0886854	-0.00333854	0.0019855	-0.00509626
0.370975	-7.82525	-1.87148	1.06959		0.928524	0.593084	-1.44627	1.80252		2.00789	0.284795	0.0967052	-0.0926798	-0.00212586	0.0027495	-0.00489115
0.411081	-7.79967	-1.81175	1.05627		0.939821	0.564741	-1.44803	1.78959		2.06438	0.355306	0.0693208	-0.103278	-0.00198101	0.00477611	-0.00719732
0.411081	-7.79967	-1.81175	1.05627		0.973526	1.10169	-1.64916	2.02289		2.10838	0.33889	0.0982035	-0.10264	-0.00231687	0.00459357	-0.00806678
0.411081	-7.79967	-1.81175	1.05627		1.01728	1.16356	-1.41805	2.0689		2.15491	0.385999	0.0873637	-0.109824	-0.00295151	0.00531633	-0.0104265
0.411081	-7.79967	-1.81175	1.05627		1.02814	1.72771	-1.60006	2.17497		2.19625	0.391944	0.123094	-0.118812	-0.00390791	0.00496975	-0.0114901
0.411081	-7.79967	-1.81175	1.05627		1.06138	1.72172	-1.59644	2.16814		2.25202	0.399423	0.115695	-0.112766	-0.00398905	0.00427154	-0.0133726
0.456199	-7.78746	-1.77213	1.04035		1.10537	2.43683	-1.14654	2.37058		2.30029	0.462678	0.0888436	-0.117699	-0.00369364	0.00515145	-0.0149721
0.456199	-7.78746	-1.77213	1.04035		1.14989	2.9045	-0.909106	2.38162		2.34606	0.446024	0.0982133	-0.119572	-0.00439486	0.00459567	-0.0165718
0.456199	-7.78746	-1.77213	1.04035		1.1641	2.79651	-0.876804	2.3894		2.3993	0.524464	0.0741567	-0.131899	-0.00449386	0.00566219	-0.0180192
0.456199	-7.78746	-1.77213	1.04035		1.20592	3.04337	-0.654273	2.43003		2.44609	0.523692	0.0828711	-0.135706	-0.00536159	0.00542746	-0.0193697
0.501318	-7.65332	-2.01743	1.05975		1.21705	3.04502	-0.679784	2.40374		2.49613	0.592094	0.0424827	-0.139904	-0.00495118	0.00609674	-0.0207667
0.501318	-7.65332	-2.01743	1.05975		1.2495	3.33126	-0.497511	2.38307		2.54607	0.587429	0.0556869	-0.139856	-0.005246	0.0050625	-0.0220274
0.501318	-7.65332	-2.01743	1.05975		1.26066	3.35212	-0.475486	2.35741		2.59619	0.609337	0.0530496	-0.14299	-0.00522164	0.00509693	-0.0226608
0.501318	-7.65332	-2.01743	1.05975		1.29503	3.38969	-0.472238	2.35779		2.64621	0.649261	0.00276134	-0.146032	-0.00434028	0.00477137	-0.023146
0.506331	-7.61997	-2.02227	1.06457		1.30615	3.6578	-0.256945	2.29987		2.69628	0.672552	-0.00365446	-0.13776	-0.00413586	0.0046932	-0.0229787
0.551449	-7.41202	-1.9372	1.07078		1.33732	3.71483	-0.011913	2.19788		2.7546	0.669109	0.0747961	-0.129642	-0.00549497	0.00422713	-0.0223801
0.551449	-7.41202	-1.9372	1.07078		1.34843	3.59258	0.00418477	2.2053		2.80948	0.683244	-0.0198804	-0.125108	-0.00364618	0.00418991	-0.021535
0.551449	-7.41202	-1.9372	1.07078		1.35983	3.48907	0.262319	2.02254		2.86518	0.72674	-0.0310839	-0.109691	-0.0040519	0.00618232	-0.0198103
0.551449	-7.41202	-1.9372	1.07078		1.39728	3.35862	0.266759	2.02281		2.90886	0.740582	-0.0173935	-0.101421	-0.00377335	0.00789362	-0.0178766
0.591555	-7.39787	-1.89524	1.12569		1.40843	3.42734	0.621248	1.78585		2.95402	0.707169	-0.0161143	-0.0904209	-0.00378561	0.0100029	-0.0159015
0.591555	-7.39787	-1.89524	1.12569		1.44132	3.40083	0.595795	1.7733		2.99613	0.703781	-0.0316719	-0.0845104	-0.00218828	0.0117958	-0.0141152
0.591555	-7.39787	-1.89524	1.12569		1.45252	3.57707	0.594874	1.75622		3.05135	0.697799	-0.128016	-0.0829348	-0.000664003	0.0136238	-0.012176
0.591555	-7.39787	-1.89524	1.12569		1.48553	3.47959	0.816013	1.47756		3.09615	0.707008	-0.240554	-0.0763349	0.00196127	0.0149382	-0.0103893
0.591555	-7.39787	-1.89524	1.12569		1.53401	3.2284	1.41492	1.25433		3.14612	0.712641	-0.284986	-0.0853405	0.00283523	0.0162187	-0.00878718
0.636674	-7.14382	-2.09871	1.22167		1.5774	2.76262	2.14721	0.719722		3.19605	0.694096	-0.244948	-0.0824722	0.00303729	0.0169759	-0.00703533
0.636674	-7.14382	-2.09871	1.22167		1.58874	2.68531	2.05969	0.697659		3.24613	0.635206	-0.218562	-0.0834496	0.00326814	0.0167088	-0.00464808
0.636674	-7.14382	-2.09871	1.22167		1.59961	2.71185	2.0976	0.694402		3.2961	0.647661	-0.264941	-0.0850795	0.00423607	0.0171652	-0.00366149
0.636674	-7.14382	-2.09871	1.22167		1.63351	2.63443	2.10262	0.702567		3.34607	0.657426	-0.238694	-0.0934839	0.00340388	0.0170131	-0.00182345
0.681792	-6.77509	-2.48434	1.37302		1.64439	2.35735	2.16562	0.479266		3.39607	0.65964	-0.2777	-0.0966965	0.0039652	0.01649	-0.000543627
0.681792	-6.77509	-2.48434	1.37302		1.67739	2.30065	2.1448	0.466777		3.44609	0.592486	-0.232193	-0.110367	0.00273205	0.0145335	0.000586823
0.681792	-6.77509	-2.48434	1.37302		1.68836	1.98509	2.14518	0.346496		3.49607	0.584377	-0.214805	-0.121989	0.00202976	0.012599	0.00193679
0.681792	-6.77509	-2.48434	1.37302		1.72143	1.92345	2.13725	0.330887		3.56518	0.570031	-0.219487	-0.134232	0.00118079	0.0101139	0.00327877
0.721897	-6.14102	-2.74851	1.56281		1.73237	1.58427	2.39225	0.270483		3.6081	0.584644	-0.223469	-0.136866	0.000893881	0.00967588	0.00339866
0.731924	-5.98533	-2.71962	1.6108		1.7653	1.52092	2.3892	0.260577		3.66475	0.5502	-0.193508	-0.137032	0.000202737	0.00758054	0.00351491
0.731924	-5.98533	-2.71962	1.6108		1.77641	1.12328	1.68873	0.0768678		3.70944	0.536733	-0.265087	-0.137293	0.00131168	0.00680092	0.00345099
0.731924	-5.98533	-2.71962	1.6108		1.80976	1.07191	1.66272	0.0702547		3.75338	0.551638	-0.249173	-0.126821	0.000997854	0.00773148	0.00291662
0.731924	-5.98533	-2.71962	1.6108		1.82058	0.738104	-0.875351	-1.16913		3.79618	0.580929	-0.138699	-0.126664	-0.000120819	0.008708	0.00248398
0.772029	-5.34997	-2.46441	1.7606		1.8316	0.66575	-0.759569	-1.2237		3.85399	0.558812	-0.153356	-0.116575	-0.000358293	0.00966763	0.00158001
0.772029	-5.34997	-2.46441	1.7606		1.86525	0.771687	-0.665165	-1.22922		3.89626	0.574955	-0.150363	-0.107049	0.000578229	0.0127771	7.58634e-05
0.772029	-5.34997	-2.46441	1.7606		1.87601	0.455977	-0.9595	-1.7993		3.94608	0.564349	-0.0179563	-0.105391	-0.00172323	0.0137748	-0.0011896
0.772029	-5.34997	-2.46441	1.7606		1.90927	0.479403	-0.972632	-1.81804		3.99608	0.547761	0.0845201	-0.104949	-0.0036419	0.0150856	-0.00258268
0.772029	-5.34997	-2.46441	1.7606		1.92002	-0.62841	0.591786	-2.29263		4.04608	0.573153	0.109174	-0.107071	-0.00349331	0.0176572	-0.00476635
0.812135	-4.78774	-2.51158	1.99681		1.95327	-0.618329	0.534742	-2.26394		4.09619	0.559534	0.216364	-0.119531	-0.00530274	0.0183625	-0.0068629
0.812135	-4.78774	-2.51158	1.99681		1.96412	-1.05185	-0.0110783	-2.79321		4.14604	0.564403	0.196702	-0.133733	-0.0047989	0.0186809	-0.00871043
0.812135	-4.78774	-2.51158	1.99681		1.99716	-1.0315	-0.0443329	-2.80472		4.21599	0.597474	0.244254	-0.142527	-0.00589883	0.0190182	-0.0101577
0.812135	-4.78774	-2.51158	1.99681		2.00807	-1.31473	-1.3984	-3.58844		4.2605	0.624435	0.223851	-0.149709	-0.0061826	0.0185463	-0.0122158
0.862266	-4.08307	-2.87607	2.34217		2.01916	-1.31166	-1.4102	-3.63819		4.31707	0.624254	0.257244	-0.15887	-0.00704496	0.0179477	-0.0133524
0.862266	-4.08307	-2.87607	2.34217		2.05364	-2.05163	-0.915215	-4.32214		4.36099	0.643464	0.251242	-0.1629	-0.00715937	0.0178548	-0.0144891
0.862266	-4.08307	-2.87607	2.34217		2.06444	-2.01634	-1.03139	-4.25544		4.40499	0.65888	0.215347	-0.164267	-0.00691572	0.0172428	-0.0153646
0.862266	-4.08307	-2.87607	2.34217		2.0975	-2.04801	-1.03603	-4.26003		4.4593	0.663786	0.223839	-0.171164	-0.00747011	0.0166695	-0.0164698
0.902372	-3.44346	-3.38994	2.60607		2.10849	-2.92242	-1.95172	-5.03781		4.50836	0.692662	0.22034	-0.176752	-0.00817649	0.016672	-0.0177096
0.912398	-3.29655	-3.51567	2.65503		2.14397	-2.93723	-1.95615	-5.07121		4.54612	0.71322	0.174074	-0.175005	-0.00779965	0.0168802	-0.0185886
0.912398	-3.29655	-3.51567	2.65503		2.15483	-3.42726	-2.33541	-5.85361		4.59615	0.736396	0.177651	-0.172882	-0.00775632	0.0174717	-0.0193121
0.912398	-3.29655	-3.51567	2.65503		2.18534	-3.35225	-2.36064	-5.8521		4.64624	0.79018	0.163052	-0.172226	-0.00717124	0.0183953	-0.0208464
0.912398	-3.29655	-3.51567	2.65503		2.19608	-3.8632	-2.85264	-6.53429		4.69795	0.813759	0.170831	-0.17944	-0.00696015	0.019178	-0.0222135
0.94749	-2.67382	-3.80594	2.79564		2.22984	-3.76584	-2.88448	-6.54027		4.74609	0.836148	0.134525	-0.179582	-0.00659895	0.0197814	-0.0233887
0.94749	-2.67382	-3.80594	2.79564		2.2406	-3.89348	-4.05159	-7.14169		4.79607	0.847796	0.101621	-0.178372	-0.00563059	0.0198466	-0.0240328
0.94749	-2.67382	-3.80594	2.79564		2.25194	-4.24751	-3.91482	-7.56121		4.84607	0.874392	0.0962386	-0.181909	-0.00581805	0.0204854	-0.0250739
0.94749	-2.67382	-3.80594	2.79564		2.28924	-3.93526	-4.27011	-7.63196		4.89613	0.910439	0.055508	-0.181701	-0.00504227	0.0213783	-0.0258082
0.94749	-2.67382	-3.80594	2.79564		2.30001	-3.9802	-4.27856	-7.64068		4.94636	0.931382	0.0552522	-0.190444	-0.00533446	0.021466	-0.0271946
0.992609	-2.07935	-3.64573	2.93742		2.33348	-4.57128	-4.0747	-7.93656		5.00584	0.942931	0.0866899	-0.1933	-0.0058753	0.0214034	-0.0281708
0.992609	-2.07935	-3.64573	2.93742		2.34457	-4.35764	-4.42002	-8.08383		5.06289	0.955568	0.103976	-0.190724	-0.00632908	0.0213181	-0.0291197
0.992609	-2.07935	-3.64573	2.93742		2.37741	-4.34242	-4.4399	-8.08206		5.11625	0.943706	0.162378	-0.198544	-0.00779997	0.0207061	-0.0300201
0.992609	-2.07935	-3.64573	2.93742		2.3883	-4.54331	-4.48833	-8.17539		5.16018	0.996424	0.0784692	-0.187737	-0.00628037	0.0206565	-0.0311479
1.03773	-1.39692	-3.29565	2.98687		2.3992	-4.50102	-4.4935	-8.1752		5.20444	1.0049	0.0853485	-0.187365	-0.00643371	0.0207861	-0.0316898
1.03773	-1.39692	-3.29565	2.98687		2.43322	-4.52125	-4.49484	-8.17448		5.25908	1.03301	0.0765764	-0.193482	-0.00653114	0.0216346	-0.0330781
1.03773	-1.39692	-3.29565	2.98687		2.44407	-4.54066	-4.64634	-8.16539		5.30506	1.07433	0.0836522	-0.199263	-0.00606721	0.0219781	-0.034606
1.03773	-1.39692	-3.29565	2.98687		2.47738	-4.4832	-4.66289	-8.16303		5.34887	1.07535	0.0589675	-0.19985	-0.00586609	0.0221837	-0.0352754
1.08285	-0.575032	-3.0516	2.98646		2.48827	-4.55583	-4.62564	-7.98889		5.39607	1.08836	0.0687894	-0.208157	-0.00588548	0.0224792	-0.0358686
1.08285	-0.575032	-3.0516	2.98646		2.52133	-4.50596	-4.62111	-7.99406		5.44609	1.10184	0.0631445	-0.209213	-0.00601345	0.0226738	-0.0365548
1.08285	-0.575032	-3.0516	2.98646		2.53221	-4.49765	-5.00517	-7.76674		5.49606	1.1177	0.083799	-0.21493	-0.00619947	0.0226627	-0.0373383
1.08285	-0.575032	-3.0516	2.98646		2.56604	-4.4468	-5.0192	-7.7625		5.54604	1.14017	0.0607325	-0.216762	-0.00620719	0.0228821	-0.0382564
1.08285	-0.575032	-3.0516	2.98646		2.61066	-4.17576	-4.55804	-7.01192		5.59607	1.14079	0.0477517	-0.214697	-0.0060051	0.0227737	-0.0392126
1.12797	0.147218	-3.17125	2.97867		2.62303	-4.00761	-4.6487	-7.03787		5.64627	1.145	0.0540707	-0.214211	-0.00660702	0.0224679	-0.0401297
1.12797	0.147218	-3.17125	2.97867		2.66548	-3.68477	-4.83851	-6.37901		5.69614	1.16602	0.0250278	-0.209238	-0.00627849	0.0226921	-0.040564
1.12797	0.147218	-3.17125	2.97867		2.71094	-3.56162	-4.8767	-5.6004		5.74605	1.16224	-0.0132195	-0.204727	-0.00570185	0.0221863	-0.0409614
1.12797	0.147218	-3.17125	2.97867		2.75397	-3.39688	-4.89979	-4.60885		5.81318	1.16805	-0.00065567	-0.203437	-0.00569539	0.0222946	-0.0412024
1.17308	0.83494	-3.3632	2.88289		2.79783	-2.38218	-4.73325	-3.11908		5.86524	1.16122	-0.0678865	-0.195708	-0.00468453	0.0228011	-0.0417304
1.17308	0.83494	-3.3632	2.88289		2.80933	-2.55133	-4.80437	-3.0738		5.9083	1.17954	-0.0756483	-0.19313	-0.00471439	0.0230303	-0.0417992
1.17308	0.83494	-3.3632	2.88289		2.82073	-2.63852	-4.80623	-3.06837		5.96407	1.16348	-0.104495	-0.19293	-0.00400294	0.0223296	-0.0421881
1.17308	0.83494	-3.3632	2.88289		2.85373	-2.08336	-4.50665	-1.5102		6.00798	1.17785	-0.020494	-0.195094	-0.00485585	0.0229567	-0.0423193
1.17308	0.83494	-3.3632	2.88289		2.86501	-1.96707	-4.66818	-1.31265		6.05414	1.20672	0.032483	-0.184297	-0.00542724	0.0241435	-0.0426249
1.22322	1.484	-3.39543	2.75989		2.89737	-1.92751	-4.67893	-1.30244		6.09703	1.22096	0.00832274	-0.185314	-0.00517291	0.0248661	-0.0427793
1.22322	1.484	-3.39543	2.75989		2.90865	-1.32227	-4.20795	0.137027		6.15225	1.19162	0.0747451	-0.195381	-0.00644195	0.0245973	-0.0429873
1.22322	1.484	-3.39543	2.75989		2.94259	-1.27263	-4.27362	0.170544		6.19727	1.19281	0.0604247	-0.198932	-0.00574438	0.0247119	-0.0430227
1.22322	1.484	-3.39543	2.75989		2.95344	-0.86125	-3.92958	1.73659		6.24631	1.18604	0.0792178	-0.193956	-0.00613636	0.0242108	-0.0431191
1.26332	1.73211	-3.13005	2.63636		2.98534	-0.854494	-3.99449	1.76271		6.29608	1.14436	0.16504	-0.194596	-0.00745738	0.0239398	-0.043225
1.26332	1.73211	-3.13005	2.63636		2.99611	-0.465357	-4.05266	3.38596		6.34636	1.1394	0.14677	-0.18965	-0.00706069	0.0239707	-0.0435257
1.26332	1.73211	-3.13005	2.63636		3.02951	-0.50032	-4.0971	3.40966		6.39611	1.09665	0.241865	-0.185387	-0.00830964	0.0230786	-0.0432382
1.26332	1.73211	-3.13005	2.63636		3.04031	-0.209142	-4.12579	4.58801		6.44614	1.09012	0.229881	-0.188091	-0.00887038	0.0230837	-0.0427998
1.26332	1.73211	-3.13005	2.63636		3.05133	-0.254205	-4.15529	4.59335		6.50685	1.06956	0.221044	-0.193903	-0.00907067	0.0226329	-0.0418599
1.30844	2.07967	-2.63929	2.39693		3.08533	-0.179028	-3.92652	5.79365		6.58517	1.09015	0.138064	-0.207275	-0.00667315	0.0225041	-0.0400521
1.30844	2.07967	-2.63929	2.39693		3.09613	-0.452361	-3.92772	5.79765		6.61602	1.09015	0.138064	-0.207275	-0.00667315	0.0225041	-0.0400521
1.30844	2.07967	-2.63929	2.39693		3.12933	-0.420312	-3.92884	5.79655		6.66009	1.05463	0.303707	-0.204924	-0.00903906	0.0218236	-0.0392691
1.30844	2.07967	-2.63929	2.39693		3.17352	-0.335275	-4.47078	7.0323		6.7044	1.01506	0.45123	-0.198947	-0.0115377	0.0217575	-0.0383202
1.35354	2.5253	-2.20546	2.0845		3.18434	-0.273441	-4.12781	7.97611		6.75912	0.996081	0.542212	-0.193724	-0.0128655	0.0211863	-0.0377166
1.35354	2.5253	-2.20546	2.0845		3.21755	-0.253972	-4.49775	8.8571		6.8042	0.967511	0.501358	-0.19453	-0.0130863	0.0209326	-0.0363698
1.35354	2.5253	-2.20546	2.0845		3.22852	-0.201692	-4.45569	8.86526		6.84815	0.955407	0.503036	-0.197253	-0.0124736	0.0204952	-0.0353313
1.35354	2.5253	-2.20546	2.0845		3.23953	-0.0351951	-4.29868	9.80228		6.89606	0.904159	0.482422	-0.195363	-0.0114315	0.0195854	-0.0341829
1.35354	2.5253	-2.20546	2.0845		3.27776	-0.12593	-4.24902	9.80199		6.94608	0.898892	0.492641	-0.192273	-0.0119808	0.0196797	-0.0332626
1.40367	3.05173	-1.61158	1.71351		3.28855	-0.0585958	-4.21497	9.80142		6.99612	0.904924	0.500722	-0.198051	-0.0132039	0.0197439	-0.03278
1.40367	3.05173	-1.61158	1.71351		3.32349	-0.197378	-4.22926	10.6184		7.04608	0.875508	0.463651	-0.194018	-0.0124542	0.0192494	-0.0320746
1.40367	3.05173	-1.61158	1.71351		3.33431	-0.241859	-4.11406	10.6197		7.09615	0.873219	0.427152	-0.190117	-0.0117692	0.0193691	-0.0315972
1.40367	3.05173	-1.61158	1.71351		3.36592	-0.219319	-4.10814	10.616		7.15733	0.851795	0.424627	-0.189683	-0.0109344	0.0182407	-0.0306918
1.44378	3.26937	-1.28628	1.4071		3.37671	-0.444273	-4.30371	11.0815		7.19609	0.824261	0.432881	-0.186397	-0.0109257	0.0179753	-0.0301688
1.44378	3.26937	-1.28628	1.4071		3.40955	-0.497768	-4.36137	11.5037		7.24608	0.811177	0.399372	-0.176944	-0.00964046	0.017912	-0.0295844
1.44378	3.26937	-1.28628	1.4071		3.42031	-0.663884	-4.61328	11.6738		7.31213	0.811612	0.439057	-0.176033	-0.0102266	0.0178725	-0.0292671
1.44378	3.26937	-1.28628	1.4071		3.43138	-0.679089	-4.66993	11.6748		7.35701	0.770236	0.429717	-0.174864	-0.0108959	0.0166218	-0.0283777
1.44378	3.26937	-1.28628	1.4071		3.46523	-0.679607	-4.64532	11.6754		7.41199	0.768334	0.412212	-0.172039	-0.0103952	0.0167526	-0.0280456
1.48889	3.46278	-1.27647	1.02808		3.47666	-0.773163	-4.47213	11.6862		7.45688	0.750484	0.419305	-0.169606	-0.0110146	0.0164816	-0.0273556
1.48889	3.46278	-1.27647	1.02808		3.50931	-0.779432	-4.46932	11.6715		7.50067	0.724306	0.431752	-0.164961	-0.0108279	0.015784	-0.0267509
1.48889	3.46278	-1.27647	1.02808		3.52043	-0.734667	-4.36391	11.474		7.54608	0.698127	0.444199	-0.160317	-0.0106413	0.0150863	-0.0261462
1.48889	3.46278	-1.27647	1.02808		3.55346	-0.779547	-4.35951	11.4628		7.60043	0.687558	0.364475	-0.160317	-0.0098694	0.0153484	-0.0253744
1.53401	3.76494	-1.14007	0.674771		3.56478	-1.1081	-4.57631	11.0718		7.64617	0.688846	0.382428	-0.161957	-0.0110105	0.0150886	-0.0250091
1.53401	3.76494	-1.14007	0.674771		3.59741	-1.18197	-4.56308	11.0603		7.69608	0.67777	0.293044	-0.161383	-0.00900914	0.0151484	-0.0244873
1.53401	3.76494	-1.14007	0.674771		3.60823	-1.3074	-4.3229	10.2853		7.74607	0.650319	0.409117	-0.164979	-0.0108377	0.0150709	-0.024
1.53401	3.76494	-1.14007	0.674771		3.61939	-1.37101	-4.29891	10.2843		7.7963	0.650271	0.350012	-0.167491	-0.0111338	0.0151818	-0.0237602
1.53401	3.76494	-1.14007	0.674771		3.65403	-1.24504	-4.24425	10.2614		7.84608	0.620251	0.373989	-0.167961	-0.0107628	0.0145792	-0.0233312
1.58414	3.8969	-0.945276	0.396194		3.66486	-1.4084	-4.0821	9.51647		7.89607	0.618488	0.341574	-0.17103	-0.0114211	0.0142918	-0.0228826
1.58414	3.8969	-0.945276	0.396194		3.6974	-1.46992	-4.05849	9.50508		7.96405	0.627422	0.303873	-0.173997	-0.0114945	0.0143748	-0.022456
1.58414	3.8969	-0.945276	0.396194		3.70913	-2.0884	-3.86477	8.54098		8.00936	0.605067	0.27562	-0.17247	-0.0113291	0.0141018	-0.0220395
1.58414	3.8969	-0.945276	0.396194		3.74128	-2.23451	-3.84645	8.51293		8.06501	0.591492	0.304222	-0.172102	-0.0127359	0.013561	-0.021637
1.62425	4.02347	-0.614554	0.245481		3.75258	-2.01821	-3.49789	7.31129		8.1089	0.59037	0.237596	-0.171758	-0.0112561	0.0134678	-0.0212196
1.62425	4.02347	-0.614554	0.245481		3.78547	-2.13671	-3.47391	7.313		8.15336	0.580195	0.282915	-0.169264	-0.0127532	0.0131333	-0.0207458
1.62425	4.02347	-0.614554	0.245481		3.8295	-2.19584	-2.99354	5.77824		8.19736	0.564651	0.261103	-0.164602	-0.0129176	0.0127714	-0.0202215
1.62425	4.02347	-0.614554	0.245481		3.84165	-2.20509	-2.66369	4.50458		8.25227	0.533622	0.254142	-0.159965	-0.0121645	0.0119183	-0.0194984
1.62425	4.02347	-0.614554	0.245481		3.85318	-2.18701	-2.6834	4.48689		8.29724	0.517452	0.307549	-0.157312	-0.0129676	0.0121706	-0.0191102
1.66435	4.12062	-0.274864	0.16654		3.88547	-2.31887	-2.62951	4.50305		8.34607	0.501732	0.265981	-0.15362	-0.012751	0.011334	-0.018499
1.66435	4.12062	-0.274864	0.16654		3.89627	-2.24413	-2.20745	3.09102		8.39608	0.486987	0.301703	-0.152094	-0.0129808	0.0114985	-0.0179515
1.66435	4.12062	-0.274864	0.16654		3.92925	-2.26916	-2.2436	3.08312		8.44608	0.484904	0.225795	-0.153437	-0.0110276	0.0110691	-0.0174041
1.66435	4.12062	-0.274864	0.16654		3.94004	-2.33448	-2.32055	1.6328		8.49615	0.468007	0.290212	-0.148412	-0.0124584	0.0110546	-0.0171581
1.71449	4.21146	-1.17001	-0.107295		3.97328	-2.34117	-2.35686	1.62424		8.54609	0.470468	0.310823	-0.150355	-0.0128374	0.0105964	-0.016811
1.71449	4.21146	-1.17001	-0.107295		3.98413	-2.13273	-2.05327	0.505764		8.5961	0.428842	0.280783	-0.147084	-0.0125185	0.0104734	-0.0163053
1.71449	4.21146	-1.17001	-0.107295		4.01721	-2.03224	-2.07657	0.5045		8.64632	0.449882	0.22816	-0.144212	-0.0113341	0.0110242	-0.0158135
1.71449	4.21146	-1.17001	-0.107295		4.02803	-2.23749	-2.03243	-0.70189		8.71258	0.41034	0.302344	-0.141965	-0.0129777	0.00976595	-0.0158304
1.71449	4.21146	-1.17001	-0.107295		4.03894	-2.16055	-2.06896	-0.709681		8.75716	0.41447	0.280421	-0.137673	-0.0125361	0.00967053	-0.0154138
1.76462	3.78741	-1.58508	-1.60916		4.07354	-2.24488	-1.9349	-1.85643		8.81206	0.399509	0.198153	-0.135563	-0.0128949	0.00944488	-0.0151922
1.76462	3.78741	-1.58508	-1.60916		4.08431	-2.13942	-2.13388	-1.97193		8.85702	0.389421	0.127772	-0.13985	-0.0103406	0.00979776	-0.0146005
1.76462	3.78741	-1.58508	-1.60916		4.11737	-2.19549	-2.1345	-1.96598		8.90021	0.397066	0.155601	-0.136833	-0.0106681	0.0101675	-0.0143204
1.76462	3.78741	-1.58508	-1.60916		4.12815	-1.9054	-2.17869	-2.78019		8.9461	0.402263	0.0908134	-0.138932	-0.00832419	0.0107575	-0.0138988
1.80472	3.43837	-1.27673	-2.33315		4.16382	-1.88017	-2.1882	-2.77578		9.00086	0.390543	0.0483329	-0.142357	-0.0077409	0.0101458	-0.0135224
1.80472	3.43837	-1.27673	-2.33315		4.17462	-1.96094	-2.59193	-3.73935		9.04609	0.373803	0.0980282	-0.138614	-0.00954298	0.00978701	-0.0133267
1.80472	3.43837	-1.27673	-2.33315		4.20532	-1.91269	-2.60011	-3.73986		9.09609	0.376773	0.0921226	-0.133765	-0.00861731	0.0100933	-0.0129825
1.80472	3.43837	-1.27673	-2.33315		4.21614	-1.77338	-2.8253	-4.53961		9.14607	0.376805	0.154216	-0.131525	-0.0097216	0.00989748	-0.0127405
1.80472	3.43837	-1.27673	-2.33315		4.24932	-1.6984	-2.83409	-4.5398		9.19606	0.395964	0.107178	-0.136171	-0.00992741	0.00991463	-0.0124376
1.84984	3.0133	-0.807867	-2.91743		4.26014	-1.84962	-2.95197	-5.16694		9.24614	0.382214	0.0667958	-0.133719	-0.0101241	0.00952665	-0.0121828
1.84984	3.0133	-0.807867	-2.91743		4.27196	-1.65567	-3.59092	-5.58384		9.29608	0.374209	0.0903481	-0.133429	-0.00945209	0.00943955	-0.0118833
1.84984	3.0133	-0.807867	-2.91743		4.30562	-1.67381	-3.61618	-5.67938		9.34613	0.382322	0.0656526	-0.133584	-0.00938834	0.00971675	-0.0116103
1.84984	3.0133	-0.807867	-2.91743		4.3168	-1.58165	-3.6227	-5.68866		9.40418	0.35731	0.104108	-0.133663	-0.00995011	0.0092601	-0.0113984
1.89496	3.05157	-1.22117	-3.35953		4.34958	-1.57726	-3.62164	-5.68721
1.89997	2.94158	-1.20563	-3.61525		4.36061	-1.47124	-3.81016	-5.88755
1.89997	2.94158	-1.20563	-3.61525		4.39354	-1.46138	-3.80494	-5.88759
1.89997	2.94158	-1.20563	-3.61525		4.40498	-1.42276	-4.06278	-6.01487
1.89997	2.94158	-1.20563	-3.61525		4.43753	-1.1987	-4.32975	-6.04629
1.94008	2.50523	-1.22967	-4.66831		4.44836	-1.18992	-4.4004	-6.05818
1.94008	2.50523	-1.22967	-4.66831		4.45938	-0.971135	-4.69428	-6.05044
1.94008	2.50523	-1.22967	-4.66831		4.49725	-0.906804	-4.64381	-6.05024
1.94008	2.50523	-1.22967	-4.66831		4.50805	-0.918392	-4.72415	-6.05148
1.98018	1.89848	-2.15504	-5.46811		4.54127	-0.906604	-4.35295	-6.06993
1.98018	1.89848	-2.15504	-5.46811		4.58545	-0.406419	-4.28615	-5.96445
1.98018	1.89848	-2.15504	-5.46811		4.62969	-0.174458	-4.28448	-5.95907
1.98018	1.89848	-2.15504	-5.46811		4.64553	0.189027	-4.62497	-5.83596
1.98018	1.89848	-2.15504	-5.46811		4.68575	0.115376	-4.62767	-5.82273
2.0253	1.0532	-2.24626	-6.50021		4.69711	0.273055	-4.64904	-5.70317
2.0253	1.0532	-2.24626	-6.50021		4.72924	0.189559	-4.6559	-5.69987
2.0253	1.0532	-2.24626	-6.50021		4.74049	0.530153	-4.4131	-5.5944
2.0253	1.0532	-2.24626	-6.50021		4.77336	0.48339	-4.42786	-5.58604
2.07042	0.280594	-2.62034	-7.48655		4.78461	0.599161	-4.40941	-5.43937
2.07042	0.280594	-2.62034	-7.48655		4.8174	0.540307	-4.43045	-5.44239
2.07042	0.280594	-2.62034	-7.48655		4.82937	0.67762	-4.646	-5.34427
2.07042	0.280594	-2.62034	-7.48655		4.84171	0.613398	-4.64629	-5.33566
2.07042	0.280594	-2.62034	-7.48655		4.87334	0.593703	-4.65952	-5.33601
2.11554	-0.344834	-2.88347	-8.37854		4.88446	0.425361	-4.52704	-5.23458
2.11554	-0.344834	-2.88347	-8.37854		4.91729	0.47017	-4.54299	-5.24387
2.11554	-0.344834	-2.88347	-8.37854		4.92809	0.376328	-4.42287	-5.22424
2.11554	-0.344834	-2.88347	-8.37854		4.96137	0.362985	-4.43073	-5.23269
2.16066	-1.24728	-3.2699	-9.18626		4.97227	0.460808	-4.62895	-5.16567
2.16066	-1.24728	-3.2699	-9.18626		5.00536	0.45372	-4.64596	-5.16512
2.16066	-1.24728	-3.2699	-9.18626		5.04963	0.575532	-4.95539	-5.32195
2.16066	-1.24728	-3.2699	-9.18626		5.06298	0.616377	-4.93262	-5.33283
2.19575	-1.73013	-3.54838	-9.65798		5.10535	0.622975	-4.96968	-5.33316
2.20577	-1.95289	-3.59692	-9.77425		5.11638	0.624789	-4.72107	-5.47176
2.20577	-1.95289	-3.59692	-9.77425		5.14948	0.657919	-4.71345	-5.47972
2.20577	-1.95289	-3.59692	-9.77425		5.16027	0.706948	-4.7604	-5.58567
2.20577	-1.95289	-3.59692	-9.77425		5.19371	0.699987	-4.76111	-5.58706
2.24588	-2.69469	-3.80014	-10.1223		5.20444	0.331549	-4.83798	-5.7167
2.24588	-2.69469	-3.80014	-10.1223		5.2373	0.276983	-4.84145	-5.72177
2.24588	-2.69469	-3.80014	-10.1223		5.24807	0.319757	-4.73817	-5.84105
2.24588	-2.69469	-3.80014	-10.1223		5.25903	0.28037	-4.74557	-5.83703
2.291	-3.25417	-4.12376	-10.3032		5.29346	0.166513	-4.77519	-5.96849
2.291	-3.25417	-4.12376	-10.3032		5.30466	0.0673769	-4.82087	-5.96427
2.291	-3.25417	-4.12376	-10.3032		5.33724	0.107235	-4.81826	-5.9727
2.291	-3.25417	-4.12376	-10.3032		5.34846	0.251295	-4.93178	-6.06574
2.291	-3.25417	-4.12376	-10.3032		5.38224	0.278421	-4.92959	-6.0724
2.33612	-3.93693	-4.54514	-10.3782		5.3934	-0.0973791	-5.03953	-6.05536
2.33612	-3.93693	-4.54514	-10.3782		5.42652	-0.0916346	-5.05531	-6.06157
2.33612	-3.93693	-4.54514	-10.3782		5.4374	-0.181825	-4.65945	-6.10769
2.33612	-3.93693	-4.54514	-10.3782		5.46931	-0.195617	-4.66932	-6.10506
2.38123	-4.53389	-4.79426	-10.3368		5.48016	-0.449662	-4.94127	-6.05656
2.38123	-4.53389	-4.79426	-10.3368		5.49123	-0.450992	-4.95232	-6.05733
2.38123	-4.53389	-4.79426	-10.3368		5.52565	-0.564422	-5.0264	-5.95716
2.38123	-4.53389	-4.79426	-10.3368		5.53657	-0.545492	-5.05786	-5.95748
2.42134	-4.95917	-5.10762	-10.1157		5.56921	-0.761513	-5.1619	-5.89533
2.43137	-5.06476	-5.1673	-10.068		5.5803	-0.742466	-5.219	-5.88939
2.43137	-5.06476	-5.1673	-10.068		5.61329	-0.717296	-5.22086	-5.89292
2.43137	-5.06476	-5.1673	-10.068		5.65765	-1.47617	-5.07904	-5.81597
2.43137	-5.06476	-5.1673	-10.068		5.66861	-1.4792	-5.13646	-5.80761
2.47147	-5.37809	-5.41318	-9.76909		5.67966	-1.7623	-4.8744	-5.72137
2.47147	-5.37809	-5.41318	-9.76909		5.71409	-1.72598	-4.8555	-5.72757
2.47147	-5.37809	-5.41318	-9.76909		5.75756	-2.01813	-5.16109	-5.6197
2.47147	-5.37809	-5.41318	-9.76909		5.76885	-2.08468	-5.1103	-5.60311
2.47147	-5.37809	-5.41318	-9.76909		5.80161	-2.06462	-5.03849	-5.47346
2.51659	-5.69958	-5.77664	-9.28722		5.8127	-2.00935	-5.15802	-5.45533
2.51659	-5.69958	-5.77664	-9.28722		5.82446	-2.16094	-4.96024	-5.3103
2.51659	-5.69958	-5.77664	-9.28722		5.85444	-2.15952	-4.94635	-5.30917
2.51659	-5.69958	-5.77664	-9.28722		5.86536	-2.20693	-4.90546	-5.30536
2.56171	-6.19036	-6.09812	-8.68502		5.89755	-2.42083	-4.50079	-5.13442
2.56171	-6.19036	-6.09812	-8.68502		5.9083	-2.5885	-4.31785	-4.89755
2.56171	-6.19036	-6.09812	-8.68502		5.94202	-2.62554	-4.31102	-4.87575
2.56171	-6.19036	-6.09812	-8.68502		5.95289	-2.64959	-4.25116	-4.65437
2.60181	-6.42692	-6.48366	-8.00144		5.96419	-2.65536	-4.24014	-4.65155
2.61184	-6.49246	-6.55561	-7.80379		5.9972	-2.74198	-4.22704	-4.64153
2.61184	-6.49246	-6.55561	-7.80379		6.00804	-2.54899	-4.13129	-4.43743
2.61184	-6.49246	-6.55561	-7.80379		6.04308	-2.44327	-4.13167	-4.44746
2.61184	-6.49246	-6.55561	-7.80379		6.05404	-2.67003	-3.67103	-4.17517
2.65194	-6.79019	-6.78342	-6.77117		6.08518	-2.54699	-3.68864	-4.19191
2.65194	-6.79019	-6.78342	-6.77117		6.09632	-2.72303	-3.48404	-3.97798
2.65194	-6.79019	-6.78342	-6.77117		6.12916	-2.64439	-3.50235	-3.99189
2.65194	-6.79019	-6.78342	-6.77117		6.14035	-2.55669	-3.51363	-3.79125
2.65194	-6.79019	-6.78342	-6.77117		6.15174	-2.48611	-3.51938	-3.80227
2.69205	-6.80718	-6.80259	-5.50633		6.1853	-2.52563	-3.51183	-3.79185
2.69205	-6.80718	-6.80259	-5.50633		6.19665	-2.40836	-3.34119	-3.62501
2.69205	-6.80718	-6.80259	-5.50633		6.22918	-2.42798	-3.35162	-3.61769
2.69205	-6.80718	-6.80259	-5.50633		6.23997	-2.46416	-2.81555	-3.41222
2.74218	-6.60125	-6.3047	-3.57656		6.27312	-2.46562	-2.82462	-3.41043
2.74218	-6.60125	-6.3047	-3.57656		6.28402	-1.97622	-2.91612	-3.23101
2.74218	-6.60125	-6.3047	-3.57656		6.31717	-1.92005	-2.91154	-3.24027
2.74218	-6.60125	-6.3047	-3.57656		6.328	-1.90912	-2.59357	-3.05594
2.7873	-6.04266	-5.61054	-1.61813		6.33895	-1.89072	-2.58822	-3.05942
2.79231	-5.98305	-5.50057	-1.38378		6.37333	-1.90462	-2.58936	-3.05626
2.79231	-5.98305	-5.50057	-1.38378		6.38413	-1.77446	-2.53874	-2.95141
2.79231	-5.98305	-5.50057	-1.38378		6.41748	-1.76576	-2.5395	-2.95506
2.79231	-5.98305	-5.50057	-1.38378		6.42861	-1.32616	-2.18854	-2.87103
2.83242	-5.71819	-4.41482	0.451761		6.46153	-1.1662	-1.81369	-2.52044
2.83242	-5.71819	-4.41482	0.451761		6.50551	-0.824288	-1.50423	-2.00072
2.83242	-5.71819	-4.41482	0.451761		6.54926	-0.823578	-1.43786	-2.00322
2.83242	-5.71819	-4.41482	0.451761		6.58502	-0.556625	-1.608	-1.5015
2.83242	-5.71819	-4.41482	0.451761		6.60518	-0.54029	-1.61464	-1.49902
2.87754	-5.22452	-3.61398	2.42894		6.61612	-0.401747	-1.43773	-0.884774
2.87754	-5.22452	-3.61398	2.42894		6.64918	-0.414681	-1.45087	-0.880027
2.87754	-5.22452	-3.61398	2.42894		6.65994	0.0337215	-1.464	-0.218665
2.87754	-5.22452	-3.61398	2.42894		6.69324	0.0796769	-1.46561	-0.225216
2.92767	-4.53441	-3.24769	4.46858		6.70438	0.905802	-1.22442	0.229743
2.92767	-4.53441	-3.24769	4.46858		6.73734	1.08536	-1.22494	0.200241
2.92767	-4.53441	-3.24769	4.46858		6.74809	1.18298	-0.918545	0.736339
2.92767	-4.53441	-3.24769	4.46858		6.75911	1.35153	-0.941047	0.710772
2.92767	-4.53441	-3.24769	4.46858		6.79318	1.29309	-1.10386	1.22336
2.96777	-4.03052	-3.28503	5.95647		6.80423	1.36422	-1.01339	1.21271
2.96777	-4.03052	-3.28503	5.95647		6.83725	1.2698	-1.08291	1.55579
2.96777	-4.03052	-3.28503	5.95647		6.84809	1.30893	-1.06533	1.55352
2.96777	-4.03052	-3.28503	5.95647		6.88314	1.26694	-1.06043	1.55948
3.01289	-3.34184	-3.45789	7.45448		6.89422	1.38619	-1.06542	1.83153
3.01289	-3.34184	-3.45789	7.45448		6.92521	1.34779	-1.06909	1.84448
3.01289	-3.34184	-3.45789	7.45448		6.93603	1.4448	-1.08749	2.05353
3.01289	-3.34184	-3.45789	7.45448		6.97059	1.4025	-1.08038	2.06326
3.01289	-3.34184	-3.45789	7.45448		6.98159	1.45011	-1.17825	2.21198
3.06302	-2.83596	-3.62087	9.0174		6.99261	1.38839	-1.08187	2.28234
3.06302	-2.83596	-3.62087	9.0174		7.02528	1.42693	-1.1137	2.29193
3.06302	-2.83596	-3.62087	9.0174		7.03608	1.32959	-1.09033	2.28808
3.06302	-2.83596	-3.62087	9.0174		7.06929	1.33075	-1.13856	2.28965
3.10313	-2.54897	-3.5337	10.1862		7.08026	1.32352	-1.07676	2.30242
3.10313	-2.54897	-3.5337	10.1862		7.11327	1.36353	-1.2988	2.26103
3.10313	-2.54897	-3.5337	10.1862		7.12398	1.3831	-1.27708	2.26083
3.10313	-2.54897	-3.5337	10.1862		7.15725	1.13429	-1.55441	2.19582
3.10313	-2.54897	-3.5337	10.1862		7.16852	1.00146	-1.72034	2.10667
3.14323	-2.30305	-3.70632	11.2997		7.17965	0.977545	-1.71	2.11615
3.14323	-2.30305	-3.70632	11.2997		7.21347	1.03229	-1.64267	2.11259
3.14323	-2.30305	-3.70632	11.2997		7.22509	0.733521	-2.06676	2.0401
3.14323	-2.30305	-3.70632	11.2997		7.25733	0.537076	-2.26703	1.98299
3.19336	-2.28104	-3.82438	12.4872		7.3012	0.532454	-2.26355	1.97844
3.19336	-2.28104	-3.82438	12.4872		7.31213	0.602614	-2.26287	1.98425
3.19336	-2.28104	-3.82438	12.4872		7.34525	0.489415	-2.28314	1.93768
3.19336	-2.28104	-3.82438	12.4872		7.35658	0.241734	-2.62183	1.88929
3.19336	-2.28104	-3.82438	12.4872		7.38921	0.260409	-2.60831	1.88873
3.24349	-2.18373	-4.18959	13.5001		7.40032	-0.00723417	-2.93395	1.87206
3.24349	-2.18373	-4.18959	13.5001		7.41168	0.0154508	-2.91408	1.86828
3.24349	-2.18373	-4.18959	13.5001		7.44519	-0.0338461	-2.89159	1.86663
3.24349	-2.18373	-4.18959	13.5001		7.45633	-0.32793	-3.0756	1.85944
3.24349	-2.18373	-4.18959	13.5001		7.48947	-0.262859	-1.62483	1.80012
3.2836	-2.34679	-4.78763	14.0817		7.50047	-0.473881	-1.73905	1.785
3.2836	-2.34679	-4.78763	14.0817		7.53363	-0.538819	-3.16285	1.84856
3.2836	-2.34679	-4.78763	14.0817		7.54503	-1.52059	-1.59882	1.68352
3.2836	-2.34679	-4.78763	14.0817		7.57829	-1.76226	-1.40962	1.72576
3.32872	-2.11434	-5.48298	14.5956		7.5892	-0.976573	-3.60272	1.83956
3.32872	-2.11434	-5.48298	14.5956		7.60017	-0.901573	-3.6998	1.81844
3.32872	-2.11434	-5.48298	14.5956		7.63317	-0.947115	-3.62318	1.81795
3.32872	-2.11434	-5.48298	14.5956		7.64396	-0.941354	-3.43175	1.82549
3.37384	-1.99035	-6.06876	14.7982		7.67857	-0.967882	-3.43009	1.82544
3.37885	-1.973	-6.13446	14.8102		7.68952	-1.52204	-3.45129	1.86934
3.37885	-1.973	-6.13446	14.8102		7.72135	-1.55783	-3.44338	1.8748
3.37885	-1.973	-6.13446	14.8102		7.73221	-1.5205	-3.32416	1.89513
3.37885	-1.973	-6.13446	14.8102		7.76546	-1.55775	-3.31647	1.89857
3.41895	-1.80959	-6.77634	14.7969		7.80981	-1.33687	-3.27533	1.91859
3.41895	-1.80959	-6.77634	14.7969		7.82382	-1.58966	-3.56734	1.95691
3.41895	-1.80959	-6.77634	14.7969		7.86546	-1.63839	-3.5539	1.96356
3.41895	-1.80959	-6.77634	14.7969		7.87652	-1.50422	-3.50341	1.96659
3.46407	-1.62156	-7.60219	14.5211		7.90989	-1.52186	-3.49243	1.97241
3.46407	-1.62156	-7.60219	14.5211		7.92098	-1.60937	-3.41872	2.02789
3.46407	-1.62156	-7.60219	14.5211		7.95337	-1.61728	-3.41937	2.0336
3.46407	-1.62156	-7.60219	14.5211		7.96417	-1.79203	-3.5764	2.11716
3.46407	-1.62156	-7.60219	14.5211		7.99757	-1.81051	-3.57151	2.11879
3.50919	-1.63978	-8.20321	13.9881		8.00909	-2.0231	-3.39443	2.17174
3.50919	-1.63978	-8.20321	13.9881		8.02062	-2.02771	-3.39398	2.17617
3.50919	-1.63978	-8.20321	13.9881		8.05372	-2.22117	-3.05983	2.20749
3.50919	-1.63978	-8.20321	13.9881		8.06489	-2.15687	-3.02927	2.20456
3.55431	-1.675	-8.49534	13.1409		8.09734	-2.17908	-2.88205	2.2374
3.55932	-1.66426	-8.52639	13.0181		8.10856	-2.33942	-2.8826	2.25176
3.55932	-1.66426	-8.52639	13.0181		8.1413	-2.36775	-2.88125	2.25133
3.55932	-1.66426	-8.52639	13.0181		8.15251	-2.34444	-2.6288	2.25776
3.55932	-1.66426	-8.52639	13.0181		8.18529	-2.32279	-2.63909	2.25985
3.59943	-1.56273	-8.70834	12.0366		8.19668	-2.42224	-2.41301	2.2832
3.59943	-1.56273	-8.70834	12.0366		8.22918	-2.45073	-2.41158	2.28398
3.59943	-1.56273	-8.70834	12.0366		8.2403	-2.34795	-2.27157	2.27297
3.59943	-1.56273	-8.70834	12.0366		8.25182	-2.41341	-2.06677	2.2567
3.64455	-1.45544	-8.51576	10.7151		8.2854	-2.33762	-2.12538	2.24775
3.64455	-1.45544	-8.51576	10.7151		8.29655	-2.24496	-2.00264	2.23342
3.64455	-1.45544	-8.51576	10.7151		8.32925	-2.25742	-1.8136	2.19669
3.64455	-1.45544	-8.51576	10.7151		8.34029	-2.32529	-1.82404	2.20349
3.64455	-1.45544	-8.51576	10.7151		8.37355	-2.34107	-1.82235	2.20378
3.68966	-1.15306	-8.02727	9.19215		8.38437	-2.31671	-1.54021	2.15486
3.68966	-1.15306	-8.02727	9.19215		8.41724	-2.2922	-1.62477	2.11187
3.68966	-1.15306	-8.02727	9.19215		8.42821	-2.38509	-1.49907	2.0569
3.68966	-1.15306	-8.02727	9.19215		8.43918	-2.18883	-1.48902	2.0477
3.73478	-1.0539	-7.1582	7.44616		8.47366	-2.16189	-1.48962	2.04693
3.73979	-1.03681	-7.03302	7.25144		8.51741	-2.22126	-1.49532	2.00519
3.73979	-1.03681	-7.03302	7.25144		8.52814	-2.14338	-1.52903	2.00272
3.73979	-1.03681	-7.03302	7.25144		8.5637	-2.1826	-1.78755	1.96076
3.73979	-1.03681	-7.03302	7.25144		8.57464	-1.86147	-1.64272	1.88101
3.7799	-0.852324	-6.16622	5.64954		8.61342	-1.8457	-1.64629	1.87999
3.7799	-0.852324	-6.16622	5.64954		8.62429	-1.84377	-1.47576	1.8125
3.7799	-0.852324	-6.16622	5.64954		8.6576	-1.85763	-1.44161	1.76362
3.7799	-0.852324	-6.16622	5.64954		8.70162	-1.90128	-1.47296	1.76425
3.82502	-0.70815	-5.33714	3.8601		8.71251	-1.75107	-1.36484	1.75887
3.82502	-0.70815	-5.33714	3.8601		8.74541	-1.37988	-1.57439	1.69268
3.82502	-0.70815	-5.33714	3.8601		8.75664	-1.26394	-1.88515	1.65916
3.82502	-0.70815	-5.33714	3.8601		8.78928	-1.2445	-1.8793	1.65903
3.82502	-0.70815	-5.33714	3.8601		8.80037	-1.28911	-1.7408	1.60393
3.87515	-0.842911	-4.70725	2.01531		8.81169	-1.28428	-1.74546	1.6092
3.87515	-0.842911	-4.70725	2.01531		8.84539	-1.39802	-1.75741	1.61042
3.87515	-0.842911	-4.70725	2.01531		8.85667	-1.46247	-1.4648	1.54911
3.87515	-0.842911	-4.70725	2.01531		8.88924	-1.51779	-1.4724	1.55402
3.87515	-0.842911	-4.70725	2.01531		8.90007	-0.763147	-1.93806	1.48619
3.91525	-1.05949	-4.24202	0.653197		8.93356	-0.772889	-1.92149	1.48493
3.91525	-1.05949	-4.24202	0.653197		8.94435	-0.840755	-2.03077	1.4541
3.91525	-1.05949	-4.24202	0.653197		8.97774	-0.8727	-2.03429	1.45735
3.91525	-1.05949	-4.24202	0.653197		8.98915	-0.702014	-2.03937	1.41181
3.96037	-1.35115	-3.69156	-0.883759		9.00033	-0.730309	-2.03475	1.41203
3.96037	-1.35115	-3.69156	-0.883759		9.03324	-0.671435	-2.01128	1.41107
3.96037	-1.35115	-3.69156	-0.883759		9.04408	-0.600091	-2.04493	1.40841
3.96037	-1.35115	-3.69156	-0.883759		9.07782	-0.59667	-2.0392	1.406
4.00549	-1.49114	-3.56867	-2.32569		9.08866	-0.619717	-2.12929	1.43384
4.0105	-1.50213	-3.59928	-2.47178		9.12138	-0.676423	-2.11724	1.43261
4.0105	-1.50213	-3.59928	-2.47178		9.13225	-0.143077	-2.37383	1.46296
4.0105	-1.50213	-3.59928	-2.47178		9.16596	-0.16042	-2.36915	1.4638
4.0105	-1.50213	-3.59928	-2.47178		9.17682	-0.0741769	-2.21742	1.51927
4.0456	-1.62384	-3.68971	-3.46313		9.2137	-0.0672417	-2.21795	1.51823
4.0456	-1.62384	-3.68971	-3.46313		9.22484	-0.0964812	-2.21222	1.57754
4.0456	-1.62384	-3.68971	-3.46313		9.25778	-0.130464	-2.21444	1.57788
4.0456	-1.62384	-3.68971	-3.46313		9.26868	-0.0861091	-2.26662	1.64463
4.09071	-1.94676	-3.88209	-4.67209		9.27977	-0.131346	-2.25828	1.64665
4.09071	-1.94676	-3.88209	-4.67209		9.31338	-0.0568926	-2.33745	1.76216
4.09071	-1.94676	-3.88209	-4.67209		9.32423	0.0561709	-2.30679	1.75746
4.09071	-1.94676	-3.88209	-4.67209		9.35758	0.121506	-2.30647	1.75518
4.09071	-1.94676	-3.88209	-4.67209		9.36835	-0.0671192	-2.26184	1.88538
4.13583	-2.24564	-4.08962	-5.6531		9.40412	-0.0789327	-2.26544	1.884
4.13583	-2.24564	-4.08962	-5.6531		9.44556	-0.0601909	-2.34872	2.00681
4.13583	-2.24564	-4.08962	-5.6531
4.13583	-2.24564	-4.08962	-5.6531
4.18095	-2.6398	-4.62033	-6.41235
4.18095	-2.6398	-4.62033	-6.41235
4.18095	-2.6398	-4.62033	-6.41235
4.18095	-2.6398	-4.62033	-6.41235
4.22607	-2.77184	-5.25736	-6.91389
4.23609	-2.7995	-5.34538	-7.04007
4.23609	-2.7995	-5.34538	-7.04007
4.23609	-2.7995	-5.34538	-7.04007
4.23609	-2.7995	-5.34538	-7.04007
4.23609	-2.7995	-5.34538	-7.04007
4.27119	-2.92265	-5.7118	-7.2706
4.27119	-2.92265	-5.7118	-7.2706
4.27119	-2.92265	-5.7118	-7.2706
4.27119	-2.92265	-5.7118	-7.2706
4.32132	-3.03996	-6.1985	-7.41237
4.32132	-3.03996	-6.1985	-7.41237
4.32132	-3.03996	-6.1985	-7.41237
4.32132	-3.03996	-6.1985	-7.41237
4.36142	-3.03387	-6.56981	-7.43338
4.37145	-3.03013	-6.64424	-7.45029
4.37145	-3.03013	-6.64424	-7.45029
4.37145	-3.03013	-6.64424	-7.45029
4.37145	-3.03013	-6.64424	-7.45029
4.41155	-3.00857	-6.86559	-7.42953
4.41155	-3.00857	-6.86559	-7.42953
4.41155	-3.00857	-6.86559	-7.42953
4.41155	-3.00857	-6.86559	-7.42953
4.41155	-3.00857	-6.86559	-7.42953
4.45667	-2.98815	-6.75794	-7.44924
4.45667	-2.98815	-6.75794	-7.44924
4.45667	-2.98815	-6.75794	-7.44924
4.45667	-2.98815	-6.75794	-7.44924
4.50179	-2.71839	-6.751	-7.36971
4.50179	-2.71839	-6.751	-7.36971
4.50179	-2.71839	-6.751	-7.36971
4.50179	-2.71839	-6.751	-7.36971
4.54189	-2.26065	-6.75168	-7.35155
4.55192	-2.15405	-6.78932	-7.32331
4.55192	-2.15405	-6.78932	-7.32331
4.55192	-2.15405	-6.78932	-7.32331
4.55192	-2.15405	-6.78932	-7.32331
4.59203	-1.74973	-6.74456	-7.18575
4.59203	-1.74973	-6.74456	-7.18575
4.59203	-1.74973	-6.74456	-7.18575
4.59203	-1.74973	-6.74456	-7.18575
4.59203	-1.74973	-6.74456	-7.18575
4.63714	-1.32653	-6.72543	-7.06442
4.63714	-1.32653	-6.72543	-7.06442
4.63714	-1.32653	-6.72543	-7.06442
4.63714	-1.32653	-6.72543	-7.06442
4.68226	-1.13357	-6.5026	-6.91671
4.68226	-1.13357	-6.5026	-6.91671
4.68226	-1.13357	-6.5026	-6.91671
4.68226	-1.13357	-6.5026	-6.91671
4.72237	-0.783399	-6.57552	-6.79269
4.73239	-0.685263	-6.54716	-6.76467
4.73239	-0.685263	-6.54716	-6.76467
4.73239	-0.685263	-6.54716	-6.76467
4.73239	-0.685263	-6.54716	-6.76467
4.7725	-0.541673	-6.63323	-6.64546
4.7725	-0.541673	-6.63323	-6.64546
4.7725	-0.541673	-6.63323	-6.64546
4.7725	-0.541673	-6.63323	-6.64546
4.7725	-0.541673	-6.63323	-6.64546
4.81762	-0.582763	-6.56683	-6.52599
4.81762	-0.582763	-6.56683	-6.52599
4.81762	-0.582763	-6.56683	-6.52599
4.81762	-0.582763	-6.56683	-6.52599
4.86775	-0.392687	-6.71573	-6.54108
4.86775	-0.392687	-6.71573	-6.54108
4.86775	-0.392687	-6.71573	-6.54108
4.86775	-0.392687	-6.71573	-6.54108
4.86775	-0.392687	-6.71573	-6.54108
4.90785	-0.307029	-6.96709	-6.45242
4.90785	-0.307029	-6.96709	-6.45242
4.90785	-0.307029	-6.96709	-6.45242
4.90785	-0.307029	-6.96709	-6.45242
4.95297	-0.0698262	-7.29019	-6.56864
4.95297	-0.0698262	-7.29019	-6.56864
4.95297	-0.0698262	-7.29019	-6.56864
4.95297	-0.0698262	-7.29019	-6.56864
4.95297	-0.0698262	-7.29019	-6.56864
5.0031	-0.0262539	-7.44754	-6.66878
5.0031	-0.0262539	-7.44754	-6.66878
5.0031	-0.0262539	-7.44754	-6.66878
5.0031	-0.0262539	-7.44754	-6.66878
5.04321	0.0616775	-7.39945	-6.84758
5.04321	0.0616775	-7.39945	-6.84758
5.04321	0.0616775	-7.39945	-6.84758
5.04321	0.0616775	-7.39945	-6.84758
5.04321	0.0616775	-7.39945	-6.84758
5.08331	0.183861	-7.38032	-6.99962
5.08331	0.183861	-7.38032	-6.99962
5.08331	0.183861	-7.38032	-6.99962
5.08331	0.183861	-7.38032	-6.99962
5.13344	0.305091	-7.33365	-7.22158
5.13344	0.305091	-7.33365	-7.22158
5.13344	0.305091	-7.33365	-7.22158
5.13344	0.305091	-7.33365	-7.22158
5.13344	0.305091	-7.33365	-7.22158
5.18357	0.408036	-7.03596	-7.37296
5.18357	0.408036	-7.03596	-7.37296
5.18357	0.408036	-7.03596	-7.37296
5.18357	0.408036	-7.03596	-7.37296
5.22368	0.694678	-6.85859	-7.58613
5.22368	0.694678	-6.85859	-7.58613
5.22368	0.694678	-6.85859	-7.58613
5.22368	0.694678	-6.85859	-7.58613
5.22368	0.694678	-6.85859	-7.58613
5.2688	0.873443	-6.82438	-7.71416
5.2688	0.873443	-6.82438	-7.71416
5.2688	0.873443	-6.82438	-7.71416
5.2688	0.873443	-6.82438	-7.71416
5.31391	0.759107	-6.7262	-7.71621
5.31893	0.764829	-6.72758	-7.72452
5.31893	0.764829	-6.72758	-7.72452
5.31893	0.764829	-6.72758	-7.72452
5.31893	0.764829	-6.72758	-7.72452
5.35899	0.834964	-6.62462	-7.79662
5.35899	0.834964	-6.62462	-7.79662
5.35899	0.834964	-6.62462	-7.79662
5.35899	0.834964	-6.62462	-7.79662
5.40411	0.63881	-6.72619	-7.73843
5.40411	0.63881	-6.72619	-7.73843
5.40411	0.63881	-6.72619	-7.73843
5.40411	0.63881	-6.72619	-7.73843
5.40411	0.63881	-6.72619	-7.73843
5.44923	0.682487	-6.93132	-7.62543
5.44923	0.682487	-6.93132	-7.62543
5.44923	0.682487	-6.93132	-7.62543
5.44923	0.682487	-6.93132	-7.62543
5.49435	0.396393	-6.95389	-7.53417
5.49936	0.344155	-6.95016	-7.52203
5.49936	0.344155	-6.95016	-7.52203
5.49936	0.344155	-6.95016	-7.52203
5.49936	0.344155	-6.95016	-7.52203
5.53947	-0.077549	-7.13517	-7.42015
5.53947	-0.077549	-7.13517	-7.42015
5.53947	-0.077549	-7.13517	-7.42015
5.53947	-0.077549	-7.13517	-7.42015
5.58458	-0.453888	-7.42565	-7.39475
5.58458	-0.453888	-7.42565	-7.39475
5.58458	-0.453888	-7.42565	-7.39475
5.58458	-0.453888	-7.42565	-7.39475
5.58458	-0.453888	-7.42565	-7.39475
5.6297	-0.680575	-7.50166	-7.27785
5.6297	-0.680575	-7.50166	-7.27785
5.6297	-0.680575	-7.50166	-7.27785
5.6297	-0.680575	-7.50166	-7.27785
5.67482	-0.770324	-7.41289	-7.18863
5.67983	-0.755414	-7.40941	-7.16634
5.67983	-0.755414	-7.40941	-7.16634
5.67983	-0.755414	-7.40941	-7.16634
5.67983	-0.755414	-7.40941	-7.16634
5.71994	-0.76633	-7.4495	-6.99269
5.71994	-0.76633	-7.4495	-6.99269
5.71994	-0.76633	-7.4495	-6.99269
5.71994	-0.76633	-7.4495	-6.99269
5.72996	-0.81428	-7.36972	-6.9675
5.76505	-1.08919	-7.23667	-6.75986
5.76505	-1.08919	-7.23667	-6.75986
5.76505	-1.08919	-7.23667	-6.75986
5.76505	-1.08919	-7.23667	-6.75986
5.81017	-1.34707	-6.8683	-6.53079
5.81017	-1.34707	-6.8683	-6.53079
5.81017	-1.34707	-6.8683	-6.53079
5.81017	-1.34707	-6.8683	-6.53079
5.85529	-1.52379	-6.76115	-6.23053
5.8603	-1.55548	-6.73736	-6.2078
5.8603	-1.55548	-6.73736	-6.2078
5.8603	-1.55548	-6.73736	-6.2078
5.8603	-1.55548	-6.73736	-6.2078
5.90041	-1.61258	-6.80119	-5.91232
5.90041	-1.61258	-6.80119	-5.91232
5.90041	-1.61258	-6.80119	-5.91232
5.90041	-1.61258	-6.80119	-5.91232
5.90041	-1.61258	-6.80119	-5.91232
5.94553	-1.84863	-6.64452	-5.59789
5.94553	-1.84863	-6.64452	-5.59789
5.94553	-1.84863	-6.64452	-5.59789
5.94553	-1.84863	-6.64452	-5.59789
5.99566	-2.27111	-6.24266	-5.22554
5.99566	-2.27111	-6.24266	-5.22554
5.99566	-2.27111	-6.24266	-5.22554
5.99566	-2.27111	-6.24266	-5.22554
5.99566	-2.27111	-6.24266	-5.22554
6.03576	-2.41937	-5.85305	-4.97506
6.03576	-2.41937	-5.85305	-4.97506
6.03576	-2.41937	-5.85305	-4.97506
6.03576	-2.41937	-5.85305	-4.97506
6.08088	-2.47647	-5.59319	-4.72391
6.08088	-2.47647	-5.59319	-4.72391
6.08088	-2.47647	-5.59319	-4.72391
6.08088	-2.47647	-5.59319	-4.72391
6.126	-2.491	-5.45034	-4.48983
6.126	-2.491	-5.45034	-4.48983
6.126	-2.491	-5.45034	-4.48983
6.126	-2.491	-5.45034	-4.48983
6.126	-2.491	-5.45034	-4.48983
6.17112	-2.54213	-5.19201	-4.24331
6.17613	-2.53268	-5.18825	-4.21218
6.17613	-2.53268	-5.18825	-4.21218
6.17613	-2.53268	-5.18825	-4.21218
6.17613	-2.53268	-5.18825	-4.21218
6.22125	-2.2351	-5.11874	-3.97022
6.22125	-2.2351	-5.11874	-3.97022
6.22125	-2.2351	-5.11874	-3.97022
6.22125	-2.2351	-5.11874	-3.97022
6.26135	-2.18155	-4.78735	-3.80652
6.27138	-2.17114	-4.68368	-3.76194
6.27138	-2.17114	-4.68368	-3.76194
6.27138	-2.17114	-4.68368	-3.76194
6.27138	-2.17114	-4.68368	-3.76194
6.31148	-1.90922	-4.43058	-3.6491
6.31148	-1.90922	-4.43058	-3.6491
6.31148	-1.90922	-4.43058	-3.6491
6.31148	-1.90922	-4.43058	-3.6491
6.31148	-1.90922	-4.43058	-3.6491
6.35159	-1.53635	-4.34765	-3.5337
6.35159	-1.53635	-4.34765	-3.5337
6.35159	-1.53635	-4.34765	-3.5337
6.35159	-1.53635	-4.34765	-3.5337
6.40172	-1.34399	-4.12651	-3.08953
6.40172	-1.34399	-4.12651	-3.08953
6.40172	-1.34399	-4.12651	-3.08953
6.40172	-1.34399	-4.12651	-3.08953
6.44182	-1.06266	-3.92482	-2.59067
6.45185	-1.00766	-3.90714	-2.44431
6.45185	-1.00766	-3.90714	-2.44431
6.45185	-1.00766	-3.90714	-2.44431
6.45185	-1.00766	-3.90714	-2.44431
6.49195	-0.888027	-3.40111	-1.82569
6.49195	-0.888027	-3.40111	-1.82569
6.49195	-0.888027	-3.40111	-1.82569
6.49195	-0.888027	-3.40111	-1.82569
6.49195	-0.888027	-3.40111	-1.82569
6.53707	-0.708182	-3.15471	-1.06429
6.53707	-0.708182	-3.15471	-1.06429
6.53707	-0.708182	-3.15471	-1.06429
6.53707	-0.708182	-3.15471	-1.06429
6.58219	-0.450701	-2.778	-0.295807
6.5872	-0.417636	-2.73021	-0.222975
6.5872	-0.417636	-2.73021	-0.222975
6.5872	-0.417636	-2.73021	-0.222975
6.5872	-0.417636	-2.73021	-0.222975
6.62731	-0.342964	-1.87459	0.38493
6.62731	-0.342964	-1.87459	0.38493
6.62731	-0.342964	-1.87459	0.38493
6.62731	-0.342964	-1.87459	0.38493
6.67242	-0.297983	-1.27676	1.03307
6.67242	-0.297983	-1.27676	1.03307
6.67242	-0.297983	-1.27676	1.03307
6.67242	-0.297983	-1.27676	1.03307
6.67242	-0.297983	-1.27676	1.03307
6.72256	-0.141964	-1.33026	1.64482
6.72256	-0.141964	-1.33026	1.64482
6.72256	-0.141964	-1.33026	1.64482
6.72256	-0.141964	-1.33026	1.64482
6.76266	-0.0220449	-1.11636	2.0532
6.76266	-0.0220449	-1.11636	2.0532
6.76266	-0.0220449	-1.11636	2.0532
6.76266	-0.0220449	-1.11636	2.0532
6.76266	-0.0220449	-1.11636	2.0532
6.80778	0.219351	-0.730714	2.38909
6.80778	0.219351	-0.730714	2.38909
6.80778	0.219351	-0.730714	2.38909
6.80778	0.219351	-0.730714	2.38909
6.8529	0.586577	-0.638962	2.64058
6.8529	0.586577	-0.638962	2.64058
6.8529	0.586577	-0.638962	2.64058
6.8529	0.586577	-0.638962	2.64058
6.8529	0.586577	-0.638962	2.64058
6.90303	1.01486	-0.0141111	2.81125
6.90303	1.01486	-0.0141111	2.81125
6.90303	1.01486	-0.0141111	2.81125
6.90303	1.01486	-0.0141111	2.81125
6.94313	1.35321	0.551883	2.86198
6.94313	1.35321	0.551883	2.86198
6.94313	1.35321	0.551883	2.86198
6.94313	1.35321	0.551883	2.86198
6.94313	1.35321	0.551883	2.86198
6.98825	1.81837	0.442993	2.85251
6.98825	1.81837	0.442993	2.85251
6.98825	1.81837	0.442993	2.85251
6.98825	1.81837	0.442993	2.85251
7.03337	1.82624	0.272404	2.80162
7.03337	1.82624	0.272404	2.80162
7.03337	1.82624	0.272404	2.80162
7.03337	1.82624	0.272404	2.80162
7.03337	1.82624	0.272404	2.80162
7.0835	1.81216	0.125063	2.7061
7.0835	1.81216	0.125063	2.7061
7.0835	1.81216	0.125063	2.7061
7.0835	1.81216	0.125063	2.7061
7.1236	1.93424	-0.140171	2.58885
7.1236	1.93424	-0.140171	2.58885
7.1236	1.93424	-0.140171	2.58885
7.1236	1.93424	-0.140171	2.58885
7.1236	1.93424	-0.140171	2.58885
7.16872	1.85583	-0.427966	2.48765
7.16872	1.85583	-0.427966	2.48765
7.16872	1.85583	-0.427966	2.48765
7.16872	1.85583	-0.427966	2.48765
7.21384	1.83066	-0.288714	2.38976
7.21384	1.83066	-0.288714	2.38976
7.21384	1.83066	-0.288714	2.38976
7.21384	1.83066	-0.288714	2.38976
7.21384	1.83066	-0.288714	2.38976
7.26397	1.65364	-0.399731	2.33554
7.26397	1.65364	-0.399731	2.33554
7.26397	1.65364	-0.399731	2.33554
7.26397	1.65364	-0.399731	2.33554
7.30408	1.42491	-0.901229	2.27162
7.30408	1.42491	-0.901229	2.27162
7.30408	1.42491	-0.901229	2.27162
7.30408	1.42491	-0.901229	2.27162
7.30408	1.42491	-0.901229	2.27162
7.34418	1.10171	-1.34504	2.24548
7.34418	1.10171	-1.34504	2.24548
7.34418	1.10171	-1.34504	2.24548
7.34418	1.10171	-1.34504	2.24548
7.39431	0.837828	-1.57333	2.22198
7.39431	0.837828	-1.57333	2.22198
7.39431	0.837828	-1.57333	2.22198
7.39431	0.837828	-1.57333	2.22198
7.39431	0.837828	-1.57333	2.22198
7.44444	0.788121	-2.11865	2.19094
7.44444	0.788121	-2.11865	2.19094
7.44444	0.788121	-2.11865	2.19094
7.44444	0.788121	-2.11865	2.19094
7.48455	0.627113	-2.64307	2.1844
7.48455	0.627113	-2.64307	2.1844
7.48455	0.627113	-2.64307	2.1844
7.48455	0.627113	-2.64307	2.1844
7.48455	0.627113	-2.64307	2.1844
7.52966	0.430798	-2.79899	2.18042
7.52966	0.430798	-2.79899	2.18042
7.52966	0.430798	-2.79899	2.18042
7.52966	0.430798	-2.79899	2.18042
7.57478	0.126878	-2.81259	2.2071
7.57478	0.126878	-2.81259	2.2071
7.57478	0.126878	-2.81259	2.2071
7.57478	0.126878	-2.81259	2.2071
7.57478	0.126878	-2.81259	2.2071
7.62491	-0.312082	-3.01467	2.2644
7.62491	-0.312082	-3.01467	2.2644
7.62491	-0.312082	-3.01467	2.2644
7.62491	-0.312082	-3.01467	2.2644
7.63995	-0.300987	-2.95088	2.27985
7.66	-0.270465	-3.05173	2.30291
7.66	-0.270465	-3.05173	2.30291
7.66	-0.270465	-3.05173	2.30291
7.66	-0.270465	-3.05173	2.30291
7.71013	-0.225354	-3.18559	2.34522
7.71013	-0.225354	-3.18559	2.34522
7.71013	-0.225354	-3.18559	2.34522
7.71013	-0.225354	-3.18559	2.34522
7.75525	-0.265578	-3.76541	2.40144
7.76027	-0.267777	-3.85579	2.39997
7.76027	-0.267777	-3.85579	2.39997
7.76027	-0.267777	-3.85579	2.39997
7.76027	-0.267777	-3.85579	2.39997
7.80037	-0.201428	-4.18293	2.43317
7.80037	-0.201428	-4.18293	2.43317
7.80037	-0.201428	-4.18293	2.43317
7.80037	-0.201428	-4.18293	2.43317
7.84549	-0.354648	-4.39917	2.5238
7.84549	-0.354648	-4.39917	2.5238
7.84549	-0.354648	-4.39917	2.5238
7.84549	-0.354648	-4.39917	2.5238
7.84549	-0.354648	-4.39917	2.5238
7.89562	-0.580052	-4.51228	2.62926
7.89562	-0.580052	-4.51228	2.62926
7.89562	-0.580052	-4.51228	2.62926
7.89562	-0.580052	-4.51228	2.62926
7.89562	-0.580052	-4.51228	2.62926
7.93572	-0.922967	-4.49048	2.71832
7.93572	-0.922967	-4.49048	2.71832
7.93572	-0.922967	-4.49048	2.71832
7.93572	-0.922967	-4.49048	2.71832
7.98084	-1.18563	-4.39448	2.78241
7.98084	-1.18563	-4.39448	2.78241
7.98084	-1.18563	-4.39448	2.78241
7.98084	-1.18563	-4.39448	2.78241
8.02596	-1.22434	-4.33904	2.83193
8.02596	-1.22434	-4.33904	2.83193
8.02596	-1.22434	-4.33904	2.83193
8.02596	-1.22434	-4.33904	2.83193
8.02596	-1.22434	-4.33904	2.83193
8.07108	-1.25572	-4.22848	2.8587
8.07609	-1.25597	-4.20492	2.85977
8.07609	-1.25597	-4.20492	2.85977
8.07609	-1.25597	-4.20492	2.85977
8.07609	-1.25597	-4.20492	2.85977
8.11619	-1.26035	-3.95937	2.8793
8.11619	-1.26035	-3.95937	2.8793
8.11619	-1.26035	-3.95937	2.8793
8.11619	-1.26035	-3.95937	2.8793
8.16131	-1.29486	-3.70849	2.86968
8.16131	-1.29486	-3.70849	2.86968
8.16131	-1.29486	-3.70849	2.86968
8.16131	-1.29486	-3.70849	2.86968
8.20142	-1.47243	-3.43323	2.854
8.21144	-1.51742	-3.3732	2.84372
8.21144	-1.51742	-3.3732	2.84372
8.21144	-1.51742	-3.3732	2.84372
8.21144	-1.51742	-3.3732	2.84372
8.25155	-1.65269	-3.03003	2.79777
8.25155	-1.65269	-3.03003	2.79777
8.25155	-1.65269	-3.03003	2.79777
8.25155	-1.65269	-3.03003	2.79777
8.25155	-1.65269	-3.03003	2.79777
8.29666	-1.87385	-2.83384	2.76026
8.29666	-1.87385	-2.83384	2.76026
8.29666	-1.87385	-2.83384	2.76026
8.29666	-1.87385	-2.83384	2.76026
8.34178	-2.06092	-2.5316	2.69235
8.34178	-2.06092	-2.5316	2.69235
8.34178	-2.06092	-2.5316	2.69235
8.34178	-2.06092	-2.5316	2.69235
8.38189	-2.12589	-2.26922	2.61354
8.39191	-2.1702	-2.20675	2.60769
8.39191	-2.1702	-2.20675	2.60769
8.39191	-2.1702	-2.20675	2.60769
8.39191	-2.1702	-2.20675	2.60769
8.43202	-2.33675	-2.04851	2.55
8.43202	-2.33675	-2.04851	2.55
8.43202	-2.33675	-2.04851	2.55
8.43202	-2.33675	-2.04851	2.55
8.43202	-2.33675	-2.04851	2.55
8.47212	-2.39722	-1.91252	2.47446
8.47212	-2.39722	-1.91252	2.47446
8.47212	-2.39722	-1.91252	2.47446
8.47212	-2.39722	-1.91252	2.47446
8.52225	-2.23489	-1.69648	2.3747
8.52225	-2.23489	-1.69648	2.3747
8.52225	-2.23489	-1.69648	2.3747
8.52225	-2.23489	-1.69648	2.3747
8.52225	-2.23489	-1.69648	2.3747
8.57238	-2.35236	-1.5479	2.29462
8.57238	-2.35236	-1.5479	2.29462
8.57238	-2.35236	-1.5479	2.29462
8.57238	-2.35236	-1.5479	2.29462
8.61249	-2.29841	-1.68059	2.23808
8.61249	-2.29841	-1.68059	2.23808
8.61249	-2.29841	-1.68059	2.23808
8.61249	-2.29841	-1.68059	2.23808
8.61249	-2.29841	-1.68059	2.23808
8.65259	-2.10534	-1.9855	2.16764
8.65259	-2.10534	-1.9855	2.16764
8.65259	-2.10534	-1.9855	2.16764
8.65259	-2.10534	-1.9855	2.16764
8.69771	-2.07608	-2.1035	2.11858
8.69771	-2.07608	-2.1035	2.11858
8.69771	-2.07608	-2.1035	2.11858
8.69771	-2.07608	-2.1035	2.11858
8.74283	-2.21244	-1.57667	2.03853
8.74283	-2.21244	-1.57667	2.03853
8.74283	-2.21244	-1.57667	2.03853
8.74283	-2.21244	-1.57667	2.03853
8.74283	-2.21244	-1.57667	2.03853
8.78794	-1.8137	-1.43436	1.9576
8.78794	-1.8137	-1.43436	1.9576
8.78794	-1.8137	-1.43436	1.9576
8.78794	-1.8137	-1.43436	1.9576
8.83306	-1.32993	-1.63128	1.87239
8.83306	-1.32993	-1.63128	1.87239
8.83306	-1.32993	-1.63128	1.87239
8.83306	-1.32993	-1.63128	1.87239
8.83306	-1.32993	-1.63128	1.87239
8.87818	-1.22237	-1.64544	1.83054
8.87818	-1.22237	-1.64544	1.83054
8.87818	-1.22237	-1.64544	1.83054
8.87818	-1.22237	-1.64544	1.83054
8.9233	-1.10761	-1.70899	1.78471
8.92831	-1.10931	-1.72871	1.77792
8.92831	-1.10931	-1.72871	1.77792
8.92831	-1.10931	-1.72871	1.77792
8.92831	-1.10931	-1.72871	1.77792
8.96842	-1.13826	-1.99406	1.7814
8.96842	-1.13826	-1.99406	1.7814
8.96842	-1.13826	-1.99406	1.7814
8.96842	-1.13826	-1.99406	1.7814
9.01353	-0.817586	-2.46562	1.81057
9.01353	-0.817586	-2.46562	1.81057
9.01353	-0.817586	-2.46562	1.81057
9.01353	-0.817586	-2.46562	1.81057
9.01353	-0.817586	-2.46562	1.81057
9.06366	-0.389433	-2.70206	1.85299
9.06366	-0.389433	-2.70206	1.85299
9.06366	-0.389433	-2.70206	1.85299
9.06366	-0.389433	-2.70206	1.85299
9.10377	-0.246296	-2.7291	1.92337
9.10377	-0.246296	-2.7291	1.92337
9.10377	-0.246296	-2.7291	1.92337
9.10377	-0.246296	-2.7291	1.92337
9.10377	-0.246296	-2.7291	1.92337
9.14889	-0.10569	-2.84532	1.99104
9.14889	-0.10569	-2.84532	1.99104
9.14889	-0.10569	-2.84532	1.99104
9.14889	-0.10569	-2.84532	1.99104
9.194	-0.0824507	-2.95715	2.07611
9.194	-0.0824507	-2.95715	2.07611
9.194	-0.0824507	-2.95715	2.07611
9.194	-0.0824507	-2.95715	2.07611
9.194	-0.0824507	-2.95715	2.07611
9.24413	0.0158852	-2.90188	2.22079
9.24413	0.0158852	-2.90188	2.22079
9.24413	0.0158852	-2.90188	2.22079
9.24413	0.0158852	-2.90188	2.22079
9.24413	0.0158852	-2.90188	2.22079
9.28925	0.102076	-2.85627	2.37103
9.28925	0.102076	-2.85627	2.37103
9.28925	0.102076	-2.85627	2.37103
9.28925	0.102076	-2.85627	2.37103
9.33437	0.159691	-2.80713	2.51053
9.33938	0.162797	-2.79544	2.52528
9.33938	0.162797	-2.79544	2.52528
9.33938	0.162797	-2.79544	2.52528
9.33938	0.162797	-2.79544	2.52528
9.37949	0.102457	-2.91842	2.62328
9.37949	0.102457	-2.91842	2.62328
9.37949	0.102457	-2.91842	2.62328
9.37949	0.102457	-2.91842	2.62328
9.38951	0.108535	-2.90102	2.65487
9.4246	0.245859	-2.99848	2.7459
9.4246	0.245859	-2.99848	2.7459
9.4246	0.245859	-2.99848	2.7459
9.4246	0.245859	-2.99848	2.7459

## Sheet: Fig. 5
A. Lateral poition error				B. Longitudinal velocity error				C. Max longitudinal force
low	mid	high		low	mid	high		low	mid	high
0.1015	0.0734	0.1442		0.096	0.1119	0.1166		1.3906	1.221	1.8143
0.0807	0.069	0.0366		0.1455	0.1252	0.1027		2.447	1.6598	1.6698
0.1056	0.0983	0.0849		0.1097	0.0927	0.1122		1.0101	1.8701	1.154
0.1787	0.1305	0.0898		0.0943	0.0805	0.1089		0.822	1.2137	1.8272
0.0509	0.0271	0.1034		0.1077	0.1158	0.0823		1.1386	1.2637	1.6059
0.0686	0.1281	0.0375		0.1241	0.104	0.1475		1.1927	1.2727	2.6387
0.0815	0.0872	0.027		0.118	0.0845	0.0861		1.2301	1.4326	1.6329
0.0841	0.1155	0.1017		0.0824	0.1064	0.1384		1.1035	1.5768	1.9861
0.0993	0.2625	0.1708		0.0925	0.0885	0.0951		1.2901	1.0355	1.1388
D. Oscillations on the roll				E. Oscillations on the pitch				F. SR%
low	mid	high		low	mid	high		low	mid	high
3.7001	3.5763	3.8038		3.6003	5.1009	4.4662		10	10	9	success
4.3207	0.9561	1.3557		6.1125	7.1264	5.0891		10	10	10	total
3.1085	3.5583	3.6568		3.9347	5.1886	5.1518
4.5306	4.0251	2.9795		4.2659	4.6686	5.8284
2.6615	1.4482	4.3094		5.115	4.239	6.0068
2.6648	2.0924	1.3557		3.4886	4.8852	8.6029
2.2889	3.4718	1.6267		4.005	5.6091	6.7298
2.1892	2.1004	3.5252		2.6081	5.057	5.8393
1.2901	1.2413	4.4772		3.1316	4.368	4.7791

## Sheet: Fig. 6A
Time	Roll	Pitch	Yaw		Time	Cmd Roll	Cmd Pitch	Cmd Yaw		Time	Force x	Force y	Force z	Torque x	Torque y	Torque z
0	2.7883	-2.70561	2.00574		0	4.53255	-1.92596	1.64761		0	-0.0694987	-0.107631	-0.175247	0.000194871	-0.00155049	0.00272607
0.00501299	2.78844	-2.72557	2.00172		0.0121992	4.52697	-1.78987	1.63128		0.0462265	-0.0983531	-0.0484019	-0.171805	-0.000153858	-0.00201344	0.0026266
0.00501299	2.78844	-2.72557	2.00172		0.0248015	4.47066	-1.768	1.62613		0.0994353	-0.0807011	-0.0775088	-0.180902	-0.000320583	-0.00151063	0.00269077
0.00501299	2.78844	-2.72557	2.00172		0.0559406	4.55552	-1.70885	1.631		0.1456	-0.0995262	-0.0456586	-0.176394	-0.000486258	-0.00145784	0.00272297
0.00501299	2.78844	-2.72557	2.00172		0.0667517	4.36475	-1.53243	1.61661		0.195416	-0.0973249	-0.0888283	-0.184658	-0.00120034	-0.00187526	0.00259132
0.0401032	2.85543	-2.8892	1.95063		0.0998709	4.34732	-1.54195	1.60505		0.245524	-0.114974	-0.0657309	-0.17971	-0.000541508	-0.00219435	0.00251557
0.0401032	2.85543	-2.8892	1.95063		0.110643	4.2986	-1.46802	1.58272		0.295417	-0.108878	-0.0521812	-0.185294	-0.00186456	-0.00235854	0.00251162
0.0401032	2.85543	-2.8892	1.95063		0.143875	4.28616	-1.46663	1.57389		0.345408	-0.113515	-0.0127803	-0.178389	-0.00115392	-0.00281926	0.00247354
0.0401032	2.85543	-2.8892	1.95063		0.154795	3.99191	-1.15396	1.57745		0.395513	-0.0966892	-0.0241645	-0.194482	-0.00132773	-0.00263466	0.00246629
0.0401032	2.85543	-2.8892	1.95063		0.187831	3.92348	-1.14848	1.55977		0.463946	-0.121019	0.0193654	-0.177491	0.000110735	-0.00388669	0.00231417
0.0902321	2.94871	-3.25593	1.88646		0.233928	4.0467	-1.22875	1.52648		0.495378	-0.114602	0.0655907	-0.177193	0.000817804	-0.00440276	0.00246867
0.0902321	2.94871	-3.25593	1.88646		0.245184	3.90155	-1.05991	1.48882		0.563182	-0.104446	0.0895308	-0.176326	0.00214776	-0.00572173	0.0019459
0.0902321	2.94871	-3.25593	1.88646		0.256192	3.88847	-1.05746	1.47632		0.607593	-0.12923	0.130055	-0.161928	0.00205837	-0.00631365	0.00112103
0.0902321	2.94871	-3.25593	1.88646		0.287966	3.92242	-1.082	1.47167		0.651197	-0.123343	0.121941	-0.161689	0.00216758	-0.00592601	0.000466464
0.130335	3.02579	-3.57376	1.83354		0.298772	3.87597	-0.926311	1.42246		0.706704	-0.113153	0.143624	-0.162315	0.00131815	-0.00512111	-0.00044124
0.140361	3.04705	-3.66758	1.81333		0.331813	3.87528	-0.926615	1.41619		0.751217	-0.0760818	0.162214	-0.160912	0.00102422	-0.0043576	-0.00128432
0.140361	3.04705	-3.66758	1.81333		0.342863	3.63872	-0.608243	1.41714		0.795696	-0.0586527	0.18376	-0.15476	-0.000641006	-0.00367135	-0.00166157
0.140361	3.04705	-3.66758	1.81333		0.375872	3.61801	-0.6144	1.40469		0.845483	-0.0742153	0.123262	-0.158937	-0.000665445	-0.00318561	-0.00168804
0.140361	3.04705	-3.66758	1.81333		0.386669	3.99286	-0.69343	1.90362		0.895457	-0.0723667	0.12553	-0.162562	-0.000277295	-0.00221954	-0.00139945
0.175451	3.14199	-3.93653	1.76817		0.419997	3.97999	-0.687764	1.89406		0.945416	-0.00375265	0.134517	-0.162263	-0.000995525	0.000233785	-0.0051539
0.175451	3.14199	-3.93653	1.76817		0.431256	4.26064	-0.949451	1.61777		0.995442	0.0210991	0.134264	-0.165027	-0.00159477	0.00146685	-0.00523587
0.175451	3.14199	-3.93653	1.76817		0.442556	4.23056	-0.946157	1.60974		1.04536	0.0516689	0.157136	-0.16558	-0.00168972	0.00194621	-0.00730766
0.175451	3.14199	-3.93653	1.76817		0.475892	4.2661	-0.949579	1.60493		1.09538	0.0813433	0.192336	-0.172895	-0.00280945	0.00155852	-0.00788796
0.175451	3.14199	-3.93653	1.76817		0.486603	4.37777	-0.60859	1.47215		1.14539	0.106345	0.143368	-0.180934	-0.0024763	0.00174211	-0.00946355
0.22556	3.27467	-4.19425	1.67585		0.519854	4.41033	-0.599876	1.48394		1.19546	0.155402	0.224987	-0.184564	-0.0029642	0.00229538	-0.0105326
0.22556	3.27467	-4.19425	1.67585		0.530568	4.02824	-0.721128	1.52868		1.26653	0.157424	0.2532	-0.184937	-0.00451401	0.00296928	-0.0134987
0.22556	3.27467	-4.19425	1.67585		0.563871	4.06836	-0.702505	1.5132		1.29538	0.175482	0.249548	-0.185998	-0.00436981	0.00323573	-0.0140798
0.22556	3.27467	-4.19425	1.67585		0.57488	4.02001	-0.521975	1.10406		1.36352	0.20521	0.280295	-0.188583	-0.0045572	0.00323302	-0.016262
0.280703	3.36001	-4.25828	1.59425		0.607795	4.00534	-0.526186	1.09439		1.40792	0.236661	0.254765	-0.196001	-0.00404458	0.00324496	-0.0184341
0.280703	3.36001	-4.25828	1.59425		0.618594	4.12389	-0.261087	0.747667		1.45387	0.259105	0.310051	-0.197455	-0.00517843	0.0032105	-0.0202601
0.280703	3.36001	-4.25828	1.59425		0.652148	4.14577	-0.247489	0.758511		1.51076	0.294026	0.324496	-0.204389	-0.00494204	0.00282588	-0.0218459
0.280703	3.36001	-4.25828	1.59425		0.662983	3.85732	-0.271146	0.224731		1.55448	0.302038	0.331838	-0.208832	-0.00514736	0.00194041	-0.024092
0.280703	3.36001	-4.25828	1.59425		0.673905	3.85671	-0.270096	0.217669		1.5968	0.341169	0.303335	-0.217186	-0.00424748	0.00217301	-0.026072
0.320806	3.38955	-4.14263	1.56819		0.707795	3.42839	0.146718	-0.265769		1.64551	0.37375	0.270648	-0.224189	-0.00307469	0.00257398	-0.02837
0.320806	3.38955	-4.14263	1.56819		0.718599	3.51734	0.097754	-0.285511		1.69536	0.462153	0.280441	-0.227935	-0.00260682	0.0038203	-0.0310906
0.320806	3.38955	-4.14263	1.56819		0.752241	3.54807	0.0955241	-0.281772		1.74548	0.44567	0.294422	-0.240245	-0.00252924	0.00258023	-0.0337909
0.320806	3.38955	-4.14263	1.56819		0.763072	3.51284	-0.157686	-0.8763		1.7954	0.408905	0.28748	-0.25951	-0.00181711	0.000768033	-0.036354
0.320806	3.38955	-4.14263	1.56819		0.795936	3.51373	-0.163568	-0.869689		1.84539	0.426281	0.25319	-0.274494	-0.000323665	-0.000258033	-0.0391171
0.370934	4.00086	-4.33576	2.15878		0.806735	3.14118	0.0623544	-1.11872		1.91579	0.418601	0.230259	-0.30103	0.00212184	-0.00212182	-0.042211
0.370934	4.00086	-4.33576	2.15878		0.839852	3.14593	0.0448016	-1.12041		1.94546	0.471132	0.183226	-0.305474	0.00485497	-0.00347468	-0.0449149
0.370934	4.00086	-4.33576	2.15878		0.850597	3.06937	0.173551	-1.15216		2.01596	0.544108	0.20277	-0.3347	0.00903999	-0.00684045	-0.0493869
0.370934	4.00086	-4.33576	2.15878		0.861629	2.9922	0.0754885	-0.836124		2.05931	0.585569	0.199567	-0.353963	0.0123566	-0.0091851	-0.0514854
0.416051	4.49224	-4.91431	1.81156		0.899978	2.93201	0.0756589	-0.770773		2.10353	0.661435	0.17783	-0.365433	0.0166195	-0.0113399	-0.0532712
0.421064	4.54105	-4.90169	1.7665		0.910755	2.8633	-0.00896445	-0.767923		2.16343	0.683676	0.0765156	-0.390196	0.0222618	-0.0149858	-0.0549391
0.421064	4.54105	-4.90169	1.7665		0.944404	2.75003	-0.30748	-0.59551		2.1984	0.759944	0.055489	-0.399868	0.0277209	-0.01795	-0.056528
0.421064	4.54105	-4.90169	1.7665		0.955155	2.72741	-0.451573	-0.598824		2.24577	0.821362	0.060379	-0.4049	0.032413	-0.0207662	-0.0591303
0.421064	4.54105	-4.90169	1.7665		0.988103	2.07149	0.207715	-1.63974		2.31009	0.837637	0.0509832	-0.408076	0.0369652	-0.0237729	-0.0617742
0.461167	4.43754	-4.87848	1.60265		0.998978	2.07409	0.109832	-1.66687		2.35192	0.888228	0.12085	-0.403733	0.0374009	-0.0233249	-0.063094
0.461167	4.43754	-4.87848	1.60265		1.03209	2.28787	-0.596626	-2.15644		2.39548	0.858471	0.13739	-0.403005	0.0381346	-0.0237843	-0.0652303
0.461167	4.43754	-4.87848	1.60265		1.04288	2.18547	-0.910298	-2.9136		2.44538	0.896251	0.140399	-0.404613	0.0383867	-0.022981	-0.0670405
0.461167	4.43754	-4.87848	1.60265		1.05411	2.18556	-0.88388	-2.99586		2.49536	0.981629	0.0825059	-0.401002	0.0391036	-0.0211086	-0.068559
0.506283	4.37549	-4.66461	1.68397		1.08798	2.14406	-0.884915	-2.99455		2.54538	1.05177	0.15166	-0.422901	0.0374103	-0.019839	-0.0696865
0.506283	4.37549	-4.66461	1.68397		1.10009	2.13602	-1.13209	-3.34064		2.5955	1.19172	0.218555	-0.455913	0.0365951	-0.0179759	-0.0712405
0.506283	4.37549	-4.66461	1.68397		1.13469	2.10931	-1.12937	-3.3344		2.64533	1.28937	0.302607	-0.485517	0.037151	-0.0181578	-0.0731049
0.506283	4.37549	-4.66461	1.68397		1.14708	1.90807	-1.40731	-3.79189		2.71658	1.28553	0.252245	-0.493253	0.0426427	-0.0208948	-0.0744427
0.506283	4.37549	-4.66461	1.68397		1.17616	1.91459	-1.40953	-3.79035		2.74546	1.31075	0.257036	-0.497268	0.0438644	-0.0212769	-0.0748888
0.556411	4.58232	-4.94354	1.12438		1.18846	2.03272	-1.68169	-4.33501		2.80504	1.3325	0.262996	-0.51163	0.0472192	-0.0233299	-0.0761659
0.556411	4.58232	-4.94354	1.12438		1.21979	2.05039	-1.68408	-4.32992		2.85976	1.38365	0.232676	-0.527637	0.0523981	-0.026826	-0.0773637
0.556411	4.58232	-4.94354	1.12438		1.23177	1.81431	-1.92131	-4.80809		2.91578	1.38266	0.261475	-0.553092	0.0567984	-0.0314303	-0.0789834
0.556411	4.58232	-4.94354	1.12438		1.24515	1.82248	-1.91183	-4.80968		2.95832	1.40093	0.223432	-0.561095	0.0594783	-0.0328401	-0.0794963
0.596514	4.51275	-4.77479	0.70569		1.27587	1.90361	-1.94187	-4.81631		2.99931	1.45026	0.0889853	-0.570273	0.0667769	-0.0360191	-0.0804299
0.596514	4.51275	-4.77479	0.70569		1.28666	2.19097	-2.21752	-5.30086		3.0454	1.47941	0.0237975	-0.597496	0.0726006	-0.039271	-0.0818572
0.596514	4.51275	-4.77479	0.70569		1.32004	2.17228	-2.21653	-5.29381		3.09538	1.52335	0.0223666	-0.610866	0.0761054	-0.0411333	-0.0827426
0.596514	4.51275	-4.77479	0.70569		1.33089	1.94101	-2.0671	-5.55235		3.14541	1.57262	0.0663849	-0.620942	0.078323	-0.0428461	-0.0834844
0.596514	4.51275	-4.77479	0.70569		1.36394	1.96184	-2.07157	-5.55437		3.19542	1.65163	0.0800131	-0.635554	0.0823818	-0.0438577	-0.0840979
0.64163	4.31225	-4.36758	0.057134		1.37501	2.10374	-2.91345	-6.14813		3.24544	1.69313	0.0636562	-0.64681	0.0859456	-0.0445072	-0.0845992
0.64163	4.31225	-4.36758	0.057134		1.40788	2.07113	-2.90162	-6.13988		3.29541	1.75907	0.0314161	-0.655605	0.089832	-0.045714	-0.0852665
0.64163	4.31225	-4.36758	0.057134		1.41978	2.37663	-2.86562	-6.81623		3.36337	1.82915	-0.0262158	-0.681518	0.0947064	-0.04726	-0.0855013
0.64163	4.31225	-4.36758	0.057134		1.4519	2.41459	-2.8638	-6.80727		3.39541	1.89018	-0.0492382	-0.685473	0.0964276	-0.0467615	-0.0857952
0.686745	3.99775	-3.98242	-0.539511		1.46446	2.31834	-2.78998	-7.27534		3.4635	1.94615	-0.12326	-0.708031	0.10152	-0.04796	-0.0860602
0.686745	3.99775	-3.98242	-0.539511		1.47691	2.37565	-2.78068	-7.27888		3.50727	1.99534	-0.108139	-0.707475	0.104438	-0.0489054	-0.0866193
0.686745	3.99775	-3.98242	-0.539511		1.50788	2.38639	-2.8902	-7.28456		3.5514	2.02923	-0.152393	-0.714637	0.106932	-0.049634	-0.086695
0.686745	3.99775	-3.98242	-0.539511		1.52011	2.70866	-2.81829	-7.55871		3.60784	2.07682	-0.118274	-0.715447	0.108324	-0.0501472	-0.0869069
0.686745	3.99775	-3.98242	-0.539511		1.55302	2.6942	-2.81845	-7.55287		3.65169	2.08971	-0.109524	-0.705694	0.108886	-0.0502798	-0.087066
0.736972	3.74885	-3.80316	-1.26205		1.56393	2.85129	-3.49662	-7.86708		3.69733	2.14267	-0.0830634	-0.695945	0.108006	-0.0489014	-0.0871378
0.736972	3.74885	-3.80316	-1.26205		1.5958	2.85523	-3.47644	-7.84847		3.74539	2.17043	-0.116184	-0.689322	0.107871	-0.047482	-0.0871994
0.736972	3.74885	-3.80316	-1.26205		1.6066	2.21248	-3.45723	-8.24261		3.79569	2.12602	-0.0822851	-0.691203	0.105368	-0.0461429	-0.0874653
0.736972	3.74885	-3.80316	-1.26205		1.64009	2.17834	-3.45957	-8.26042		3.84539	2.20535	-0.116924	-0.681777	0.102892	-0.0415053	-0.0876076
0.777075	3.3548	-3.39802	-1.55384		1.65099	1.66832	-3.6159	-8.7683		3.89539	2.11389	-0.0701647	-0.672362	0.0988224	-0.0396544	-0.0878299
0.777075	3.3548	-3.39802	-1.55384		1.66203	1.60005	-3.63222	-8.78496		3.94538	2.07165	-0.148291	-0.669617	0.0967858	-0.0372974	-0.0880874
0.777075	3.3548	-3.39802	-1.55384		1.69593	1.73261	-4.12509	-9.4146		4.01616	2.23975	-0.0671175	-0.669649	0.0911217	-0.0308314	-0.0881698
0.777075	3.3548	-3.39802	-1.55384		1.70693	1.68143	-4.16801	-9.41744		4.04538	2.25703	-0.0948557	-0.669307	0.0906393	-0.0301505	-0.0883427
0.777075	3.3548	-3.39802	-1.55384		1.73999	1.74138	-4.15983	-9.42268		4.11526	2.31505	-0.0801599	-0.665336	0.0884203	-0.0286455	-0.0885973
0.82219	3.12196	-3.26459	-1.56856		1.75081	1.87616	-3.6781	-10.1242		4.15946	2.43768	-0.0620192	-0.669355	0.0863423	-0.0268769	-0.0890438
0.82219	3.12196	-3.26459	-1.56856		1.78399	1.93732	-3.67298	-10.1264		4.20395	2.45017	-0.0612161	-0.683169	0.0850249	-0.0275431	-0.0892045
0.82219	3.12196	-3.26459	-1.56856		1.79482	1.90583	-3.63514	-10.8103		4.2485	2.40442	-0.104194	-0.687126	0.0853091	-0.0293084	-0.0896498
0.82219	3.12196	-3.26459	-1.56856		1.82797	1.91404	-3.6396	-10.8168		4.30366	2.30856	-0.0854482	-0.683704	0.0843099	-0.0322373	-0.0904866
0.867306	2.84519	-3.18317	-1.15262		1.83876	1.85504	-3.47456	-11.4503		4.34802	2.29509	-0.0826339	-0.686368	0.0836924	-0.0331159	-0.09098
0.872319	2.81524	-3.18062	-1.08467		1.87231	1.88129	-3.47142	-11.4467		4.3957	2.37901	-0.0946379	-0.672091	0.0835812	-0.032171	-0.0918371
0.872319	2.81524	-3.18062	-1.08467		1.88315	1.24329	-3.8075	-12.271		4.45055	2.41295	-0.0950578	-0.67225	0.0833388	-0.0317345	-0.092454
0.872319	2.81524	-3.18062	-1.08467		1.89444	1.22657	-3.83832	-12.288		4.49547	2.38962	-0.0972741	-0.666063	0.0832573	-0.0318138	-0.0931117
0.872319	2.81524	-3.18062	-1.08467		1.92785	0.99655	-4.26791	-13.0297		4.54536	2.43718	-0.0536385	-0.664809	0.0824664	-0.030344	-0.093741
0.912422	2.80978	-3.5192	-0.864504		1.93865	0.885431	-4.30184	-13.0197		4.60559	2.51125	-0.0466006	-0.67012	0.0823104	-0.0283245	-0.0943217
0.912422	2.80978	-3.5192	-0.864504		1.9725	0.793149	-4.61854	-13.9828		4.64537	2.47533	-0.0205354	-0.674795	0.0816847	-0.0282213	-0.0947374
0.912422	2.80978	-3.5192	-0.864504		1.9833	0.797143	-4.69039	-13.9917		4.69564	2.5426	-0.0225306	-0.677532	0.0819802	-0.026763	-0.095264
0.912422	2.80978	-3.5192	-0.864504		2.01595	0.794166	-4.6957	-13.9907		4.74546	2.5439	-0.0281973	-0.682099	0.0823363	-0.0265808	-0.095636
0.957538	2.82267	-3.18621	-2.20287		2.02676	0.48516	-5.06368	-15.0111		4.79544	2.57783	-0.0519132	-0.69023	0.0835606	-0.0263758	-0.0960544
0.957538	2.82267	-3.18621	-2.20287		2.05987	0.195688	-5.48325	-16.1362		4.84536	2.65158	-0.0166553	-0.693216	0.0836533	-0.0259043	-0.0963842
0.957538	2.82267	-3.18621	-2.20287		2.07066	-0.0600583	-5.79666	-17.345		4.91134	2.69191	-0.0205788	-0.698624	0.0854908	-0.0265808	-0.0966977
0.957538	2.82267	-3.18621	-2.20287		2.0821	-0.177847	-6.0799	-17.4879		4.95572	2.67843	-0.0917167	-0.702769	0.0875593	-0.0275559	-0.0970086
0.957538	2.82267	-3.18621	-2.20287		2.11996	-0.206608	-6.222	-17.484		5.01129	2.73556	-0.153484	-0.704411	0.0897244	-0.0271774	-0.0971903
1.00265	2.78685	-2.97002	-2.79163		2.13083	-0.768718	-6.71718	-18.5743		5.04548	2.78228	-0.133854	-0.703675	0.089654	-0.0263694	-0.0974927
1.00265	2.78685	-2.97002	-2.79163		2.16393	-0.875116	-6.66017	-18.5981		5.09955	2.7576	-0.178453	-0.702015	0.0908651	-0.0267839	-0.0978565
1.00265	2.78685	-2.97002	-2.79163		2.20784	-1.21599	-7.0263	-20.1489		5.15722	2.73013	-0.136099	-0.697966	0.089871	-0.0262383	-0.0981732
1.00265	2.78685	-2.97002	-2.79163		2.25231	-1.59132	-6.98477	-21.9061		5.20101	2.72515	-0.169387	-0.690091	0.0899972	-0.0246632	-0.0985308
1.04777	2.72043	-2.98216	-3.72809		2.2772	-1.51222	-6.79477	-23.5773		5.24535	2.71482	-0.198087	-0.685349	0.089481	-0.0229108	-0.0987769
1.05278	2.71785	-2.96214	-3.82891		2.30783	-1.62807	-6.75443	-23.5633		5.29543	2.71577	-0.176751	-0.681926	0.0877293	-0.0209792	-0.0990437
1.05278	2.71785	-2.96214	-3.82891		2.31898	-1.81761	-6.23375	-25.4191		5.34539	2.75924	-0.144662	-0.679467	0.0858309	-0.0183835	-0.0993551
1.05278	2.71785	-2.96214	-3.82891		2.35195	-1.99754	-6.27048	-25.4366		5.39535	2.81052	-0.158214	-0.672545	0.0852407	-0.0162217	-0.099555
1.05278	2.71785	-2.96214	-3.82891		2.3628	-1.90493	-5.30037	-27.4293		5.44538	2.8867	-0.159481	-0.672179	0.0842871	-0.0135335	-0.0996686
1.09289	2.49625	-3.12348	-4.25491		2.39589	-2.15116	-5.25648	-27.4393		5.4956	2.87317	-0.164464	-0.670458	0.0838065	-0.0126808	-0.0998716
1.09289	2.49625	-3.12348	-4.25491		2.4067	-1.75265	-4.26697	-29.7798		5.58711	2.92188	-0.151284	-0.674305	0.083096	-0.0108466	-0.100398
1.09289	2.49625	-3.12348	-4.25491		2.43997	-2.04616	-4.34996	-29.7595		5.59547	2.93244	-0.119978	-0.670818	0.0824808	-0.0106159	-0.1004
1.09289	2.49625	-3.12348	-4.25491		2.45079	-1.68019	-3.65251	-31.6652		5.66782	2.9747	-0.130437	-0.674712	0.0820339	-0.00917122	-0.100539
1.13299	2.23934	-3.26699	-4.81507		2.46192	-1.93381	-3.72613	-31.6527		5.71184	2.96208	-0.153141	-0.672112	0.0822948	-0.00891486	-0.100745
1.13299	2.23934	-3.26699	-4.81507		2.49585	-1.99525	-3.91936	-31.6253		5.7567	2.9003	-0.167955	-0.671219	0.0821056	-0.00886689	-0.101126
1.13299	2.23934	-3.26699	-4.81507		2.5067	-2.74726	-1.80039	-33.442		5.81191	2.85353	-0.185278	-0.666135	0.0820586	-0.00886085	-0.101437
1.13299	2.23934	-3.26699	-4.81507		2.54001	-2.80641	-1.76651	-33.496		5.84615	2.85466	-0.169576	-0.668613	0.0814369	-0.0079157	-0.101788
1.13299	2.23934	-3.26699	-4.81507		2.55085	-2.14871	-1.55	-35.6139		5.91477	2.94686	-0.188236	-0.656768	0.0809803	-0.00447065	-0.10237
1.18312	2.13688	-3.49759	-5.48963		2.58397	-2.34947	-1.69082	-35.6169		5.95524	3.02658	-0.166437	-0.651098	0.0801982	-0.00230545	-0.102429
1.18312	2.13688	-3.49759	-5.48963		2.59482	-2.30568	-1.2225	-37.5048		5.99948	3.08827	-0.141053	-0.643873	0.0790608	8.01147e-05	-0.102488
1.18312	2.13688	-3.49759	-5.48963		2.62809	-2.44474	-1.40431	-37.5056		6.04543	3.08674	-0.125984	-0.642559	0.0786219	0.00141799	-0.102873
1.18312	2.13688	-3.49759	-5.48963		2.63891	-1.82874	-1.62627	-39.3452		6.09541	3.10323	-0.121877	-0.647381	0.0780031	0.00263301	-0.10311
1.22816	2.01309	-3.79659	-5.98921		2.67245	-1.91829	-1.76888	-39.316		6.14547	3.14678	-0.13489	-0.65036	0.0779703	0.00429518	-0.103373
1.23317	1.99932	-3.79462	-6.09437		2.68339	-1.89154	-1.86313	-41.1614		6.19544	3.1329	-0.180383	-0.651483	0.0792042	0.00447292	-0.103831
1.23317	1.99932	-3.79462	-6.09437		2.69521	-1.97824	-1.99949	-41.1283		6.24544	3.20481	-0.167335	-0.647813	0.078854	0.00596045	-0.103936
1.23317	1.99932	-3.79462	-6.09437		2.72782	-1.85882	-2.79612	-42.7105		6.29559	3.21318	-0.206561	-0.642766	0.0793545	0.00660567	-0.104014
1.23317	1.99932	-3.79462	-6.09437		2.73869	-1.93187	-3.07585	-42.8595		6.36459	3.23437	-0.190539	-0.642145	0.0796883	0.00754001	-0.104668
1.27327	2.03892	-4.1245	-6.70105		2.77232	-1.90923	-3.05877	-42.8733		6.39543	3.27424	-0.183531	-0.641531	0.079719	0.00849732	-0.104743
1.27327	2.03892	-4.1245	-6.70105		2.81627	-1.71159	-3.54167	-44.338		6.45297	3.29177	-0.198599	-0.639257	0.0808344	0.00944766	-0.105166
1.27327	2.03892	-4.1245	-6.70105		2.82718	-1.66873	-3.98829	-45.7632		6.51639	3.23306	-0.254626	-0.647115	0.0818221	0.00998638	-0.1057
1.27327	2.03892	-4.1245	-6.70105		2.85992	-1.6818	-4.05571	-45.7405		6.55215	3.22822	-0.236873	-0.644639	0.0810194	0.0103983	-0.105658
1.31839	1.85614	-4.48768	-7.02417		2.9039	-1.38332	-4.59443	-47.31		6.60836	3.27837	-0.224922	-0.63748	0.0809075	0.0123633	-0.105948
1.31839	1.85614	-4.48768	-7.02417		2.91472	-1.32548	-5.21275	-48.6744		6.65223	3.36414	-0.211682	-0.635688	0.0802217	0.0151341	-0.106159
1.31839	1.85614	-4.48768	-7.02417		2.92572	-1.34565	-5.30475	-48.639		6.69695	3.39391	-0.242413	-0.633364	0.0805862	0.0170201	-0.106365
1.31839	1.85614	-4.48768	-7.02417		2.95583	-1.43703	-5.80879	-50.0906		6.74537	3.38244	-0.255613	-0.642167	0.0803161	0.018375	-0.10675
1.31839	1.85614	-4.48768	-7.02417		2.96662	-1.44506	-5.95865	-50.0585		6.79578	3.35879	-0.278365	-0.641061	0.0804851	0.0190561	-0.107092
1.3635	1.80697	-4.93222	-7.7674		2.99988	-1.51459	-6.45401	-51.4876		6.84537	3.36523	-0.248744	-0.637735	0.0800983	0.0203792	-0.10729
1.3635	1.80697	-4.93222	-7.7674		3.01066	-1.94194	-6.509	-51.3831		6.89542	3.43458	-0.232621	-0.639505	0.0799345	0.0222685	-0.107412
1.3635	1.80697	-4.93222	-7.7674		3.0439	-1.50155	-7.21372	-52.8107		6.94538	3.47135	-0.209532	-0.644381	0.0795316	0.0236008	-0.107677
1.3635	1.80697	-4.93222	-7.7674		3.05473	-1.48654	-7.18747	-52.7926		6.99538	3.46214	-0.190841	-0.642654	0.0798488	0.0238843	-0.107991
1.40862	1.78263	-5.36619	-8.51324		3.08818	-1.52109	-7.24093	-52.7756		7.04542	3.50645	-0.154738	-0.636683	0.0804967	0.0253408	-0.108276
1.41363	1.74889	-5.38253	-8.59786		3.09903	-1.13982	-7.58205	-54.0353		7.09552	3.54673	-0.182483	-0.630565	0.0817007	0.0267556	-0.108356
1.41363	1.74889	-5.38253	-8.59786		3.13295	-0.536914	-7.90162	-55.1418		7.16804	3.5318	-0.194082	-0.635085	0.08218	0.0271097	-0.108686
1.41363	1.74889	-5.38253	-8.59786		3.14384	-0.443183	-8.00687	-55.223		7.19554	3.52896	-0.203404	-0.62788	0.0830543	0.0278258	-0.108866
1.41363	1.74889	-5.38253	-8.59786		3.15516	0.115728	-8.46541	-56.0648		7.26654	3.58185	-0.203609	-0.620204	0.0850371	0.0296087	-0.109242
1.45374	1.63704	-5.7564	-9.18231		3.18779	0.167023	-8.46972	-56.0332		7.30801	3.59639	-0.182953	-0.623709	0.0847346	0.030013	-0.109223
1.45374	1.63704	-5.7564	-9.18231		3.19866	0.49408	-9.13853	-56.736		7.3521	3.64862	-0.227683	-0.621596	0.0854792	0.0314069	-0.109418
1.45374	1.63704	-5.7564	-9.18231		3.23341	0.470173	-9.15817	-56.6918		7.40672	3.61443	-0.218594	-0.624329	0.0856694	0.0317005	-0.109455
1.45374	1.63704	-5.7564	-9.18231		3.24426	0.533903	-9.29823	-56.7141		7.45191	3.65329	-0.171548	-0.623414	0.0858905	0.0331064	-0.109402
1.49885	1.72122	-6.21658	-9.52402		3.27615	0.849134	-9.35677	-57.2172		7.49562	3.69248	-0.199577	-0.616767	0.0865603	0.034355	-0.109451
1.49885	1.72122	-6.21658	-9.52402		3.287	1.48599	-9.6719	-57.559		7.54543	3.78631	-0.198216	-0.608024	0.0874016	0.0372664	-0.109703
1.49885	1.72122	-6.21658	-9.52402		3.31985	1.5713	-9.74963	-57.5621		7.59883	3.8599	-0.178454	-0.596317	0.0876916	0.039475	-0.109731
1.49885	1.72122	-6.21658	-9.52402		3.33072	2.05143	-10.1584	-57.5889		7.64546	3.88018	-0.182891	-0.594669	0.0873214	0.0413554	-0.109694
1.49885	1.72122	-6.21658	-9.52402		3.34243	2.04779	-10.2422	-57.5523		7.69541	3.92071	-0.202539	-0.585073	0.087396	0.043132	-0.110055
1.54898	1.55637	-6.65778	-9.88202		3.3761	2.09212	-10.2855	-57.5716		7.74654	4.00427	-0.216371	-0.573682	0.0863978	0.0462662	-0.110268
1.54898	1.55637	-6.65778	-9.88202		3.3869	2.72543	-10.7722	-57.4454		7.81884	4.03795	-0.161162	-0.564275	0.0841346	0.0493161	-0.11044
1.54898	1.55637	-6.65778	-9.88202		3.41982	2.78151	-10.7952	-57.3911		7.84609	4.10563	-0.175641	-0.556891	0.0834163	0.0517907	-0.110516
1.54898	1.55637	-6.65778	-9.88202		3.43084	2.78369	-11.1894	-56.9486		7.91829	4.21039	-0.165398	-0.55532	0.0823463	0.0547163	-0.110541
1.54898	1.55637	-6.65778	-9.88202		3.46382	2.83241	-11.2061	-56.9315		7.98355	4.28758	-0.190585	-0.549695	0.0824973	0.0580079	-0.110678
1.58908	1.2851	-6.95864	-10.4095		3.47463	2.95012	-11.3158	-56.9814		8.02863	4.22596	-0.155269	-0.555106	0.0817192	0.0579502	-0.110722
1.58908	1.2851	-6.95864	-10.4095		3.50783	3.00384	-11.6611	-56.5403		8.08297	4.24127	-0.169799	-0.555544	0.081853	0.0584381	-0.110738
1.58908	1.2851	-6.95864	-10.4095		3.51872	3.27056	-12.1073	-56.042		8.10591	4.24695	-0.116645	-0.551019	0.0801754	0.0600872	-0.110799
1.58908	1.2851	-6.95864	-10.4095		3.55306	3.26319	-12.1412	-56.0044		8.16662	4.27316	-0.0997686	-0.540172	0.0798553	0.062498	-0.110886
1.62919	1.272	-7.02544	-11.0779		3.56391	3.47472	-12.1016	-55.4392		8.21069	4.27432	-0.0785189	-0.53662	0.0785312	0.063622	-0.110982
1.62919	1.272	-7.02544	-11.0779		3.57521	3.53636	-12.0785	-55.44		8.25944	4.22878	-0.0605494	-0.541726	0.0772768	0.0646347	-0.111153
1.62919	1.272	-7.02544	-11.0779		3.60824	3.46046	-12.0698	-55.4164		8.31007	4.2343	-0.0951772	-0.53673	0.0772632	0.065737	-0.11127
1.62919	1.272	-7.02544	-11.0779		3.61906	3.55731	-11.9989	-54.8314		8.34583	4.24903	-0.134717	-0.523616	0.0761465	0.0677957	-0.111319
1.6743	1.48336	-7.40124	-11.8917		3.6537	3.57161	-11.9656	-54.812		8.40038	4.25264	-0.110673	-0.523492	0.0750763	0.0695721	-0.111535
1.6743	1.48336	-7.40124	-11.8917		3.66449	3.38595	-11.7432	-54.3612		8.44537	4.28282	-0.131446	-0.525201	0.0739867	0.0723219	-0.111667
1.6743	1.48336	-7.40124	-11.8917		3.69599	3.34651	-11.7487	-54.3596		8.49548	4.35084	-0.100786	-0.507985	0.072491	0.0760254	-0.111708
1.6743	1.48336	-7.40124	-11.8917		3.70679	3.83719	-11.524	-54.1097		8.54548	4.34353	-0.104656	-0.497837	0.0720654	0.0778383	-0.111715
1.6743	1.48336	-7.40124	-11.8917		3.74017	3.75872	-11.5514	-54.0566		8.63011	4.38267	-0.113226	-0.490598	0.0702791	0.0814103	-0.111583
1.71945	1.51736	-7.6155	-12.7698		3.75105	3.75499	-10.8831	-53.7089		8.67481	4.39042	-0.109737	-0.482169	0.0704092	0.0819667	-0.111637
1.71945	1.51736	-7.6155	-12.7698		3.76286	3.6762	-10.8857	-53.6924		8.73011	4.42725	-0.170516	-0.465131	0.0701422	0.0854785	-0.111516
1.71945	1.51736	-7.6155	-12.7698		3.79598	3.64224	-10.7962	-53.6764		8.77677	4.40966	-0.162016	-0.457732	0.06833	0.0872237	-0.111545
1.71945	1.51736	-7.6155	-12.7698		3.80676	3.57466	-10.3423	-53.4846		8.81865	4.42186	-0.196226	-0.447192	0.0680675	0.0884791	-0.111768
1.76457	1.51081	-8.11906	-13.6631		3.83988	3.4847	-10.3487	-53.4741		8.86235	4.44594	-0.132437	-0.431691	0.0658415	0.0914375	-0.111778
1.76457	1.51081	-8.11906	-13.6631		3.85071	3.68814	-10.1204	-53.3974		8.91833	4.46316	-0.119361	-0.417821	0.0643197	0.0941598	-0.11188
1.76457	1.51081	-8.11906	-13.6631		3.88392	3.51654	-10.2208	-53.3614		8.96252	4.46624	-0.105743	-0.413119	0.0630389	0.0957713	-0.111895
1.76457	1.51081	-8.11906	-13.6631		3.89474	3.66866	-9.64907	-53.2304		9.0066	4.47016	-0.112661	-0.396362	0.061882	0.0985666	-0.111974
1.76457	1.51081	-8.11906	-13.6631		3.92783	3.59429	-9.66292	-53.2278		9.05028	4.49887	-0.133754	-0.381948	0.0619406	0.100336	-0.111978
1.80968	1.30851	-8.51224	-14.4405		3.93895	3.35671	-9.13538	-53.062		9.09859	4.50291	-0.137139	-0.382382	0.0593059	0.102769	-0.11198
1.80968	1.30851	-8.51224	-14.4405		3.97183	3.25519	-9.18494	-53.0563		9.1502	4.49973	-0.0683055	-0.361793	0.0561579	0.10604	-0.11225
1.80968	1.30851	-8.51224	-14.4405		3.98305	3.52312	-9.40424	-53.0918		9.19537	4.55522	-0.0577335	-0.367541	0.0531335	0.108897	-0.112241
1.80968	1.30851	-8.51224	-14.4405		3.99476	3.45086	-9.51164	-53.0718		9.28162	4.53266	-0.0841869	-0.358234	0.048677	0.112804	-0.112315
1.85981	0.886375	-9.27166	-15.4836		4.02786	3.58733	-9.55122	-53.0988		9.29541	4.5444	-0.0699424	-0.359094	0.0474989	0.113675	-0.112361
1.85981	0.886375	-9.27166	-15.4836		4.03878	3.14521	-9.47643	-52.9242		9.38134	4.47695	-0.159583	-0.331607	0.0428471	0.117631	-0.112289
1.85981	0.886375	-9.27166	-15.4836		4.07185	3.13004	-9.48828	-52.9298		9.42686	4.49047	-0.107438	-0.325145	0.0404123	0.120322	-0.112251
1.85981	0.886375	-9.27166	-15.4836		4.08271	2.95098	-9.76767	-52.9054		9.45761	4.48385	-0.153001	-0.318332	0.0398513	0.121252	-0.112147
1.85981	0.886375	-9.27166	-15.4836		4.11576	2.96459	-9.79735	-52.9072		9.52123	4.51238	-0.104434	-0.314082	0.0359351	0.124662	-0.112308
1.89991	0.831904	-9.90648	-16.4363		4.12666	2.79298	-10.1608	-52.8801		9.56575	4.53548	-0.134647	-0.301262	0.0339941	0.127811	-0.112237
1.89991	0.831904	-9.90648	-16.4363		4.15994	2.81082	-10.1908	-52.8867		9.60989	4.52076	-0.0793489	-0.296611	0.032435	0.129114	-0.112186
1.89991	0.831904	-9.90648	-16.4363		4.17083	2.86317	-10.7681	-52.9438		9.65636	4.53814	-0.0573033	-0.291419	0.0297513	0.131498	-0.112296
1.89991	0.831904	-9.90648	-16.4363		4.18251	2.86351	-10.8033	-52.9372		9.71357	4.49977	-0.0469837	-0.278312	0.0277697	0.132975	-0.112385
1.94503	0.869936	-10.7602	-17.6576		4.21584	2.47705	-11.0749	-52.9557		9.75857	4.54495	-0.0540915	-0.275772	0.0255109	0.136098	-0.112264
1.94503	0.869936	-10.7602	-17.6576		4.26032	2.10205	-11.2783	-53.0422		9.80644	4.50598	-0.0774739	-0.257562	0.0231214	0.137839	-0.112269
1.94503	0.869936	-10.7602	-17.6576		4.2711	2.07184	-11.0653	-53.0204		9.85753	4.55665	-0.0427041	-0.249716	0.0204311	0.141595	-0.112483
1.94503	0.869936	-10.7602	-17.6576		4.30385	2.10187	-11.0261	-53.0365		9.89538	4.53231	-0.0697879	-0.239409	0.0181281	0.143221	-0.112282
1.94503	0.869936	-10.7602	-17.6576		4.31493	1.65428	-11.1866	-53.1165		9.94556	4.57603	-0.0499102	-0.230092	0.0157469	0.146849	-0.112554
1.99014	0.707194	-11.6912	-18.9512		4.3478	1.71413	-11.1215	-53.1405		10.036	4.55316	-0.00018976	-0.216361	0.0136881	0.148496	-0.112447
1.99014	0.707194	-11.6912	-18.9512		4.35917	1.67516	-11.556	-53.426		10.0454	4.56627	-0.0451839	-0.211444	0.0117264	0.151005	-0.112423
1.99014	0.707194	-11.6912	-18.9512		4.39204	1.71466	-11.5314	-53.424		10.1337	4.5939	0.000810529	-0.215079	0.00790536	0.154043	-0.112396
1.99014	0.707194	-11.6912	-18.9512		4.40419	1.80449	-11.8788	-53.8078		10.1798	4.60036	0.0198	-0.189408	0.00504447	0.158221	-0.11231
2.03526	0.580625	-12.6368	-20.3599		4.41662	1.57764	-11.7008	-54.0314		10.2261	4.54996	-0.00689241	-0.16358	0.00395797	0.159382	-0.112276
2.03526	0.580625	-12.6368	-20.3599		4.44796	1.65342	-11.7835	-54.0687		10.278	4.61979	0.0102524	-0.171726	0.00168556	0.16257	-0.112294
2.03526	0.580625	-12.6368	-20.3599		4.49209	1.5011	-11.9305	-54.327		10.3216	4.58139	-0.0107087	-0.16707	3.62423e-05	0.163116	-0.112116
2.03526	0.580625	-12.6368	-20.3599		4.50294	1.55634	-11.8912	-54.3337		10.3657	4.60581	-0.000815675	-0.167805	-0.0022681	0.165638	-0.112111
2.08038	0.476512	-13.7393	-21.868		4.5365	1.66464	-12.0078	-54.692		10.4111	4.58302	0.00948893	-0.157519	-0.00490475	0.167442	-0.112035
2.08539	0.452044	-13.8383	-22.0541		4.57291	1.69865	-12.181	-54.7094		10.458	4.59057	-0.0566172	-0.145197	-0.00602544	0.16981	-0.111956
2.08539	0.452044	-13.8383	-22.0541		4.58462	1.71597	-12.2245	-55.0079		10.5108	4.60774	0.006912	-0.141748	-0.0100792	0.172511	-0.111914
2.08539	0.452044	-13.8383	-22.0541		4.59563	2.21258	-12.6884	-55.293		10.5559	4.56504	-0.0433444	-0.121348	-0.0107299	0.173862	-0.111932
2.08539	0.452044	-13.8383	-22.0541		4.63597	2.1748	-12.7276	-55.2499		10.5984	4.61901	-0.0488634	-0.120064	-0.0133227	0.177275	-0.111943
2.12549	0.287926	-14.7069	-23.5277		4.68194	2.2239	-12.6317	-55.4245		10.6454	4.70712	0.00289377	-0.118999	-0.0171853	0.181352	-0.111954
2.12549	0.287926	-14.7069	-23.5277		4.69275	2.29314	-12.7371	-55.4716		10.6982	4.6841	0.0429409	-0.104135	-0.0210097	0.183642	-0.111799
2.12549	0.287926	-14.7069	-23.5277		4.72401	2.20089	-12.939	-55.5598		10.7454	4.60788	0.0490808	-0.0840095	-0.0229861	0.184432	-0.11175
2.12549	0.287926	-14.7069	-23.5277		4.7349	2.24806	-13.3425	-55.6031		10.7955	4.52433	0.0116896	-0.0662646	-0.0244158	0.185074	-0.111675
2.12549	0.287926	-14.7069	-23.5277		4.74582	2.2543	-13.3633	-55.5825		10.8816	4.43984	-0.0360423	-0.0449377	-0.0269991	0.186813	-0.11167
2.17061	0.16586	-15.4481	-25.4768		4.78147	2.25909	-13.4646	-55.604		10.928	4.48189	-0.0613946	-0.0415021	-0.0282437	0.188642	-0.111586
2.17061	0.16586	-15.4481	-25.4768		4.79229	2.15046	-13.5801	-55.5984		10.9697	4.52873	0.000504698	-0.0496378	-0.0306671	0.190343	-0.111628
2.17061	0.16586	-15.4481	-25.4768		4.82395	2.21974	-14.0343	-55.5886		11.018	4.4824	-0.0440913	-0.0395008	-0.030609	0.190598	-0.111425
2.17061	0.16586	-15.4481	-25.4768		4.86786	2.36305	-14.2483	-55.6397		11.0696	4.53333	-0.0227074	-0.0420987	-0.0319678	0.192195	-0.111554
2.22067	0.34539	-15.5641	-27.7969		4.87872	2.17742	-14.4443	-55.4795		11.0954	4.50804	0.0307261	-0.0419371	-0.0335851	0.192325	-0.11153
2.22067	0.34539	-15.5641	-27.7969		4.91186	2.24246	-14.4258	-55.4947		11.1577	4.49819	-0.0642401	-0.027126	-0.0338309	0.193427	-0.111268
2.22067	0.34539	-15.5641	-27.7969		4.9227	2.24234	-14.8528	-55.4404		11.202	4.54088	-0.00629165	-0.0387662	-0.0358351	0.194907	-0.111359
2.22067	0.34539	-15.5641	-27.7969		4.93426	2.23916	-14.8967	-55.4222		11.2583	4.48249	0.00525063	-0.0250981	-0.0373657	0.195204	-0.111303
2.22067	0.34539	-15.5641	-27.7969		4.96786	2.23127	-14.8287	-55.4105		11.3018	4.4685	-0.0523583	-0.0120047	-0.0372557	0.195678	-0.111331
2.26077	0.408427	-15.3135	-29.828		4.97868	1.99664	-15.1158	-55.3184		11.3458	4.5416	-0.013491	-0.0227347	-0.0390317	0.197956	-0.111374
2.26077	0.408427	-15.3135	-29.828		5.01176	1.99486	-15.1232	-55.3156		11.3954	4.52501	0.0210955	-0.0170581	-0.0407734	0.198554	-0.111424
2.26077	0.408427	-15.3135	-29.828		5.05588	1.97663	-15.4363	-55.293		11.4455	4.45505	-0.0448356	-0.00145792	-0.0407453	0.198421	-0.111323
2.26077	0.408427	-15.3135	-29.828		5.06674	2.23786	-15.3973	-55.3005		11.5351	4.53803	0.00711712	-0.00384387	-0.0435184	0.201709	-0.111333
2.30589	0.491708	-14.5444	-32.2244		5.09997	2.29806	-15.3098	-55.3021		11.5785	4.53529	0.0808493	-0.00967583	-0.0460217	0.202687	-0.111332
2.30589	0.491708	-14.5444	-32.2244		5.1131	1.89978	-15.0102	-55.1964		11.6219	4.46907	0.0344274	0.00324164	-0.0463521	0.202172	-0.111155
2.30589	0.491708	-14.5444	-32.2244		5.12434	1.9403	-14.9376	-55.2382		11.6777	4.49193	-0.0197196	0.0054296	-0.0463967	0.20358	-0.11115
2.30589	0.491708	-14.5444	-32.2244		5.15625	2.24617	-14.9014	-55.312		11.7218	4.54621	0.0439772	-0.000215213	-0.0481851	0.205286	-0.111107
2.30589	0.491708	-14.5444	-32.2244		5.16797	2.22381	-14.8616	-55.2831		11.7668	4.51116	0.0719916	0.00457711	-0.0499072	0.205608	-0.111123
2.35101	0.771998	-13.3782	-34.7772		5.19987	2.21487	-14.8822	-55.2827		11.8113	4.45325	0.00768027	0.023543	-0.0496631	0.205382	-0.111023
2.35101	0.771998	-13.3782	-34.7772		5.21109	2.13628	-14.5398	-55.2721		11.8568	4.45364	-0.0256079	0.0280479	-0.0498066	0.206183	-0.110967
2.35101	0.771998	-13.3782	-34.7772		5.24444	2.10917	-14.5337	-55.2799		11.9098	4.51506	-0.0212273	0.018637	-0.0515407	0.208625	-0.111049
2.35101	0.771998	-13.3782	-34.7772		5.2553	2.26936	-14.3561	-55.3412		11.9454	4.54744	-0.00400848	0.0134841	-0.0526036	0.209577	-0.111069
2.39612	0.87925	-11.8377	-37.4181		5.2885	2.17701	-14.3962	-55.3169		11.9979	4.59789	0.0561728	0.0108507	-0.0548929	0.211494	-0.111155
2.40113	0.868667	-11.623	-37.7034		5.2993	2.22333	-14.0687	-55.3422		12.0456	4.60891	0.084965	0.0138542	-0.056625	0.212684	-0.111235
2.40113	0.868667	-11.623	-37.7034		5.33189	2.15471	-14.1275	-55.3434		12.0977	4.53432	0.0868346	0.0277817	-0.0576122	0.212121	-0.111087
2.40113	0.868667	-11.623	-37.7034		5.34285	2.3556	-13.87	-55.3467		12.1454	4.465	0.0324641	0.0476724	-0.0573136	0.211907	-0.111035
2.40113	0.868667	-11.623	-37.7034		5.35386	2.34142	-13.8983	-55.3381		12.23	4.47989	-0.0439084	0.0491671	-0.0572425	0.21332	-0.110972
2.44124	0.953477	-10.0712	-40.0776		5.38831	2.42076	-13.8003	-55.3185		12.2743	4.53995	0.0158366	0.0398247	-0.0589377	0.215053	-0.111036
2.44124	0.953477	-10.0712	-40.0776		5.39916	2.44852	-13.8548	-55.3217		12.3297	4.49885	0.064231	0.0482953	-0.0603702	0.214902	-0.110994
2.44124	0.953477	-10.0712	-40.0776		5.43181	2.61497	-14.0286	-55.3284		12.376	4.45897	-0.0200363	0.0656451	-0.0590852	0.214919	-0.110956
2.44124	0.953477	-10.0712	-40.0776		5.47634	2.62727	-14.3737	-55.2618		12.418	4.51492	0.0304	0.0590556	-0.060727	0.216676	-0.110979
2.48134	1.17424	-8.69536	-42.4168		5.51997	2.5543	-14.49	-55.1429		12.4627	4.56135	0.0377183	0.0516985	-0.0616219	0.21783	-0.11103
2.48134	1.17424	-8.69536	-42.4168		5.55414	2.23744	-14.4209	-55		12.5177	4.51785	0.0391971	0.0641504	-0.0619561	0.217563	-0.110994
2.48134	1.17424	-8.69536	-42.4168		5.57979	2.26411	-14.4229	-55.0297		12.5624	4.46905	0.0218688	0.079073	-0.0618521	0.217225	-0.110895
2.48134	1.17424	-8.69536	-42.4168		5.59086	2.46588	-14.6073	-55.1073		12.6063	4.43513	-0.0563633	0.0857503	-0.0616079	0.217848	-0.11082
2.48134	1.17424	-8.69536	-42.4168		5.62393	2.63857	-14.8688	-55.0673		12.6502	4.46713	-0.0502137	0.0841392	-0.0628144	0.219119	-0.110856
2.52646	1.22307	-7.23406	-45.1067		5.63505	2.62615	-14.9785	-55.0627		12.6955	4.54565	-0.0263977	0.0757652	-0.0640322	0.220986	-0.110956
2.52646	1.22307	-7.23406	-45.1067		5.66782	2.31842	-14.8943	-54.9246		12.7501	4.60778	0.0233272	0.0721594	-0.0651582	0.222761	-0.111036
2.52646	1.22307	-7.23406	-45.1067		5.67903	2.20758	-14.9867	-54.9567		12.796	4.67866	0.0684095	0.0633138	-0.0672474	0.224757	-0.110981
2.52646	1.22307	-7.23406	-45.1067		5.71229	2.14533	-14.9604	-54.9452		12.8828	4.65727	0.173546	0.0602351	-0.0704835	0.225261	-0.110889
2.57157	1.20195	-6.06365	-47.5301		5.72346	2.00468	-15.0243	-54.9219		12.8954	4.63667	0.15544	0.0675846	-0.070101	0.225061	-0.11081
2.57157	1.20195	-6.06365	-47.5301		5.73524	2.0025	-14.9929	-54.9199		12.982	4.59712	0.0899467	0.0867325	-0.0698822	0.225357	-0.110688
2.57157	1.20195	-6.06365	-47.5301		5.76778	2.03749	-14.9542	-54.9272		13.0259	4.66061	0.087065	0.0809833	-0.0710891	0.22743	-0.110712
2.57157	1.20195	-6.06365	-47.5301		5.77903	2.0078	-14.9746	-54.9957		13.07	4.71704	0.144907	0.0772856	-0.0733914	0.229326	-0.110742
2.61669	1.21909	-5.83992	-49.7909		5.81317	2.00378	-14.9698	-55.0004		13.1162	4.72232	0.186746	0.0748603	-0.0752048	0.230185	-0.110776
2.61669	1.21909	-5.83992	-49.7909		5.85622	2.08323	-14.7959	-55.1082		13.1698	4.64422	0.196816	0.0901002	-0.0769446	0.229957	-0.110761
2.61669	1.21909	-5.83992	-49.7909		5.89979	1.96542	-14.8612	-55.228		13.2156	4.55637	0.149993	0.106442	-0.0776492	0.229624	-0.11066
2.61669	1.21909	-5.83992	-49.7909		5.91088	1.96877	-14.943	-55.3326		13.26	4.48411	0.113666	0.121078	-0.0782516	0.229157	-0.110532
2.61669	1.21909	-5.83992	-49.7909		5.92213	1.99754	-14.8916	-55.3285		13.3037	4.40149	0.0582536	0.13927	-0.0785662	0.228797	-0.110527
2.6618	0.864566	-5.84511	-52.0518		5.9559	2.0869	-15.0989	-55.377		13.3454	4.35038	0.0274283	0.148328	-0.0786666	0.228441	-0.11043
2.6618	0.864566	-5.84511	-52.0518		5.96674	2.22112	-15.2524	-55.5205		13.4064	4.34258	-0.0597625	0.155548	-0.078452	0.228929	-0.110217
2.6618	0.864566	-5.84511	-52.0518		5.99997	2.18453	-15.2881	-55.4995		13.4454	4.40341	-0.030625	0.150472	-0.0793848	0.230473	-0.110166
2.6618	0.864566	-5.84511	-52.0518		6.01076	2.16012	-15.2313	-55.5612		13.5181	4.46872	0.00710154	0.139556	-0.0808111	0.231847	-0.110277
2.70692	0.715168	-6.16817	-54.0326		6.04391	2.17386	-15.2355	-55.5677		13.5454	4.41885	-0.0509336	0.151039	-0.079987	0.231061	-0.110134
2.71193	0.688718	-6.22137	-54.2595		6.05481	2.33094	-15.3879	-55.6614		13.6183	4.46466	-0.0161009	0.141158	-0.0808627	0.231907	-0.110109
2.71193	0.688718	-6.22137	-54.2595		6.08778	2.30345	-15.4058	-55.6487		13.6827	4.48288	-0.0642684	0.153326	-0.0796911	0.232536	-0.110075
2.71193	0.688718	-6.22137	-54.2595		6.09894	2.58363	-15.5897	-55.7713		13.7287	4.46298	-0.00397363	0.149066	-0.0808332	0.232363	-0.110063
2.71193	0.688718	-6.22137	-54.2595		6.13281	2.56451	-15.6531	-55.763		13.7832	4.51542	0.00446068	0.157458	-0.081172	0.233719	-0.109987
2.75201	0.696368	-6.68006	-56.089		6.14379	2.50928	-15.9097	-55.8068		13.8064	4.49883	0.0544204	0.15506	-0.0824942	0.233605	-0.109939
2.75201	0.696368	-6.68006	-56.089		6.15482	2.40788	-15.8908	-55.7657		13.867	4.47208	-0.0192998	0.168773	-0.081679	0.233691	-0.109903
2.75201	0.696368	-6.68006	-56.089		6.18774	2.38883	-15.8928	-55.7635		13.9108	4.53109	-0.00589227	0.161378	-0.0824644	0.235214	-0.10985
2.75201	0.696368	-6.68006	-56.089		6.19857	2.41868	-16.1389	-55.7909		13.9593	4.47662	0.00915945	0.175943	-0.0831702	0.234982	-0.109725
2.79211	0.688383	-7.32381	-57.8806		6.23231	2.45129	-16.1293	-55.7838		14.0031	4.50849	-0.00248706	0.17569	-0.0835344	0.236071	-0.109751
2.79211	0.688383	-7.32381	-57.8806		6.24315	2.23757	-16.5508	-55.7883		14.0592	4.57472	0.0708832	0.163624	-0.0859376	0.23816	-0.109694
2.79211	0.688383	-7.32381	-57.8806		6.27593	2.24386	-16.5803	-55.7836		14.1031	4.55603	0.0922395	0.167479	-0.0874913	0.238621	-0.109426
2.79211	0.688383	-7.32381	-57.8806		6.28706	2.10583	-16.7541	-55.7624		14.1508	4.4867	0.0670591	0.181218	-0.0877379	0.238114	-0.109273
2.79211	0.688383	-7.32381	-57.8806		6.31994	2.11884	-16.7787	-55.7716		14.2361	4.54418	0.00682431	0.183304	-0.0890232	0.240683	-0.109057
2.83722	0.661483	-8.16991	-59.7911		6.3311	2.08694	-17.1296	-55.789		14.2454	4.57256	0.00225721	0.182263	-0.0891497	0.241338	-0.109047
2.83722	0.661483	-8.16991	-59.7911		6.3432	2.10801	-17.1214	-55.7806		14.3369	4.57791	0.0709688	0.175995	-0.0916192	0.241723	-0.108813
2.83722	0.661483	-8.16991	-59.7911		6.37602	2.13221	-17.2099	-55.8025		14.3801	4.4954	0.0364977	0.185584	-0.0919317	0.241029	-0.108782
2.83722	0.661483	-8.16991	-59.7911		6.38732	2.12818	-17.4448	-55.8397		14.4267	4.65036	0.0645785	0.183672	-0.0946651	0.245538	-0.10893
2.88234	0.517342	-9.04672	-61.5116		6.41992	2.13092	-17.4646	-55.8371		14.478	4.65968	0.11248	0.181484	-0.0977799	0.246513	-0.108933
2.88234	0.517342	-9.04672	-61.5116		6.46389	1.82677	-17.5531	-55.7956		14.5225	4.62574	0.0888008	0.190377	-0.0986533	0.246243	-0.108845
2.88234	0.517342	-9.04672	-61.5116		6.50785	1.7841	-17.6806	-55.8604		14.5661	4.54921	0.070717	0.209299	-0.0996962	0.245543	-0.108858
2.88234	0.517342	-9.04672	-61.5116		6.51904	1.51353	-17.3478	-55.8054		14.6104	4.47725	0.0699559	0.221405	-0.101089	0.244947	-0.108727
2.88234	0.517342	-9.04672	-61.5116		6.55199	1.85205	-17.4376	-56.0009		14.6562	4.41429	0.0774359	0.232306	-0.102983	0.244524	-0.108675
2.92746	0.224026	-9.91461	-63.2742		6.56332	1.91388	-17.5288	-56.016		14.7102	4.38749	0.0878614	0.245426	-0.10432	0.244565	-0.108721
2.92746	0.224026	-9.91461	-63.2742		6.57518	1.91797	-17.5353	-56.0103		14.755	4.37232	0.126594	0.247861	-0.10507	0.244421	-0.108813
2.92746	0.224026	-9.91461	-63.2742		6.60783	1.77163	-17.477	-56.0816		14.7987	4.30599	0.107898	0.254028	-0.105608	0.243218	-0.108652
2.92746	0.224026	-9.91461	-63.2742		6.61912	1.86868	-17.5352	-56.1266
2.97257	0.143283	-10.7576	-65.0544		6.65252	1.87371	-17.5421	-56.1202
2.97257	0.143283	-10.7576	-65.0544		6.66391	1.54064	-17.3007	-56.0617
2.97257	0.143283	-10.7576	-65.0544		6.69583	1.56585	-17.2912	-56.0941
2.97257	0.143283	-10.7576	-65.0544		6.70699	1.84223	-17.4165	-56.2121
3.01769	0.301282	-11.5424	-66.8019		6.73985	1.80432	-17.4637	-56.1923
3.01769	0.301282	-11.5424	-66.8019		6.75117	1.71046	-17.3444	-56.3017
3.01769	0.301282	-11.5424	-66.8019		6.76272	1.45618	-17.4406	-56.3119
3.01769	0.301282	-11.5424	-66.8019		6.79997	1.32665	-17.3488	-56.2859
3.01769	0.301282	-11.5424	-66.8019		6.81113	1.51153	-17.3642	-56.3532
3.0628	0.491775	-12.2405	-68.3527		6.84408	1.87036	-17.4554	-56.5937
3.0628	0.491775	-12.2405	-68.3527		6.855	1.85068	-17.5855	-56.5837
3.0628	0.491775	-12.2405	-68.3527		6.88789	1.8489	-17.6263	-56.6946
3.0628	0.491775	-12.2405	-68.3527		6.8989	1.90054	-17.8414	-56.7498
3.10792	0.490759	-12.8894	-69.6824		6.9322	1.91818	-18.0658	-56.8063
3.11293	0.478882	-12.9208	-69.8049		6.94331	1.75856	-18.2004	-56.8482
3.11293	0.478882	-12.9208	-69.8049		6.95504	1.80103	-18.1842	-56.8455
3.11293	0.478882	-12.9208	-69.8049		6.98833	1.73962	-18.1146	-56.8066
3.11293	0.478882	-12.9208	-69.8049		6.99933	1.86634	-18.4262	-56.9739
3.15303	0.354276	-13.4389	-70.7501		7.03235	1.87259	-18.4308	-56.9466
3.15303	0.354276	-13.4389	-70.7501		7.04339	2.07937	-18.9155	-57.0721
3.15303	0.354276	-13.4389	-70.7501		7.07642	2.03246	-18.9776	-57.0404
3.15303	0.354276	-13.4389	-70.7501		7.11991	1.61212	-18.9486	-56.9824
3.19815	0.236173	-13.9954	-71.542		7.13359	1.60018	-18.8948	-57.0559
3.19815	0.236173	-13.9954	-71.542		7.14674	1.64801	-18.8769	-57.0781
3.19815	0.236173	-13.9954	-71.542		7.17596	1.6371	-18.8662	-57.0684
3.19815	0.236173	-13.9954	-71.542		7.21981	1.49807	-18.9745	-57.0996
3.19815	0.236173	-13.9954	-71.542		7.23182	1.60444	-18.9487	-57.1446
3.24326	0.391717	-14.4836	-72.174		7.26382	1.63171	-18.9334	-57.1539
3.24326	0.391717	-14.4836	-72.174		7.27506	1.83166	-19.215	-57.3307
3.24326	0.391717	-14.4836	-72.174		7.30793	1.79192	-19.2525	-57.3009
3.24326	0.391717	-14.4836	-72.174		7.31928	1.7298	-19.4179	-57.3667
3.28838	0.5298	-15.0592	-72.5297		7.35183	1.70596	-19.4518	-57.3563
3.29339	0.547644	-15.1336	-72.5665		7.36283	1.57448	-19.2392	-57.3031
3.29339	0.547644	-15.1336	-72.5665		7.37396	1.59281	-19.2352	-57.3273
3.29339	0.547644	-15.1336	-72.5665		7.408	1.67347	-19.2501	-57.3586
3.29339	0.547644	-15.1336	-72.5665		7.41895	1.55589	-19.2909	-57.36
3.3335	0.522	-15.6694	-72.5118		7.45185	1.56664	-19.2941	-57.3721
3.3335	0.522	-15.6694	-72.5118		7.46281	1.88615	-19.504	-57.4595
3.3335	0.522	-15.6694	-72.5118		7.49595	1.88244	-19.5272	-57.4271
3.3335	0.522	-15.6694	-72.5118		7.53998	1.93102	-19.7667	-57.5126
3.37861	0.390145	-16.2688	-72.1729		7.55396	2.27662	-20.0626	-57.6388
3.37861	0.390145	-16.2688	-72.1729		7.56559	2.26808	-20.0472	-57.5966
3.37861	0.390145	-16.2688	-72.1729		7.59604	2.04857	-19.948	-57.5047
3.37861	0.390145	-16.2688	-72.1729		7.63987	1.96731	-19.953	-57.4992
3.37861	0.390145	-16.2688	-72.1729		7.65193	2.02456	-20.0439	-57.5297
3.42874	0.235632	-16.7927	-71.5853		7.68383	2.02956	-20.0434	-57.5258
3.42874	0.235632	-16.7927	-71.5853		7.69641	2.45317	-20.201	-57.6253
3.42874	0.235632	-16.7927	-71.5853		7.72799	2.43884	-20.1864	-57.5819
3.42874	0.235632	-16.7927	-71.5853		7.74047	2.16246	-19.9865	-57.5084
3.42874	0.235632	-16.7927	-71.5853		7.77188	2.16555	-19.9723	-57.524
3.46884	0.16099	-17.123	-71.0041		7.78457	2.32911	-19.8632	-57.6026
3.46884	0.16099	-17.123	-71.0041		7.79757	2.32494	-19.8822	-57.6051
3.46884	0.16099	-17.123	-71.0041		7.82821	2.47569	-20.1681	-57.686
3.46884	0.16099	-17.123	-71.0041		7.84558	2.58011	-20.3675	-57.6922
3.51396	0.227792	-17.2871	-70.3294		7.87375	2.7116	-20.3017	-57.7175
3.51396	0.227792	-17.2871	-70.3294		7.91666	2.83751	-20.627	-57.8048
3.51396	0.227792	-17.2871	-70.3294		7.93945	3.08339	-21.0651	-57.9284
3.51396	0.227792	-17.2871	-70.3294		7.96226	2.66985	-21.1964	-57.76
3.55907	0.423219	-17.2206	-69.6047		7.98461	3.05219	-21.6481	-57.9099
3.55907	0.423219	-17.2206	-69.6047		8.01677	3.00873	-21.6761	-57.8767
3.55907	0.423219	-17.2206	-69.6047		8.03861	2.81379	-21.6671	-57.7474
3.55907	0.423219	-17.2206	-69.6047		8.06165	2.86979	-21.6532	-57.7956
3.55907	0.423219	-17.2206	-69.6047		8.10404	2.89796	-21.729	-57.7446
3.6092	0.495751	-16.7662	-68.823		8.12424	3.08115	-21.74	-57.8272
3.6092	0.495751	-16.7662	-68.823		8.14798	2.94106	-22.0115	-57.8003
3.6092	0.495751	-16.7662	-68.823		8.1684	3.01459	-22.1361	-57.844
3.6092	0.495751	-16.7662	-68.823		8.19673	2.81093	-22.2774	-57.7518
3.6092	0.495751	-16.7662	-68.823		8.21732	2.71248	-22.1259	-57.7668
3.6493	0.594174	-16.1281	-68.2745		8.24773	2.75266	-22.1166	-57.7999
3.6493	0.594174	-16.1281	-68.2745		8.26809	2.82683	-22.1704	-57.8938
3.6493	0.594174	-16.1281	-68.2745		8.29213	2.84924	-22.1485	-57.8957
3.6493	0.594174	-16.1281	-68.2745		8.33597	2.76507	-22.2191	-57.9345
3.69442	0.761566	-15.0621	-67.809		8.35832	2.78373	-22.2134	-58.0451
3.69442	0.761566	-15.0621	-67.809		8.3799	2.78416	-22.2051	-58.0469
3.69442	0.761566	-15.0621	-67.809		8.40023	2.72635	-22.2468	-58.1329
3.69442	0.761566	-15.0621	-67.809		8.43576	2.71286	-22.2378	-58.1118
3.73954	0.983625	-13.9808	-67.4332		8.48183	2.94648	-22.3376	-58.2881
3.74455	1.0039	-13.7661	-67.3857		8.50214	3.00347	-22.5406	-58.4043
3.74455	1.0039	-13.7661	-67.3857		8.52406	2.91608	-22.5884	-58.4297
3.74455	1.0039	-13.7661	-67.3857		8.56779	2.88568	-22.5556	-58.4003
3.74455	1.0039	-13.7661	-67.3857		8.58805	2.81376	-22.5848	-58.4154
3.78465	1.18448	-12.7367	-67.1594		8.61239	2.80746	-22.5972	-58.4135
3.78465	1.18448	-12.7367	-67.1594		8.63276	3.06225	-23.0146	-58.5529
3.78465	1.18448	-12.7367	-67.1594		8.66772	3.01251	-23.0482	-58.5096
3.78465	1.18448	-12.7367	-67.1594		8.68786	3.14776	-23.2441	-58.5494
3.78465	1.18448	-12.7367	-67.1594		8.71374	3.13468	-23.2615	-58.537
3.82977	1.30467	-11.5351	-66.9459		8.73466	2.86669	-23.3351	-58.4503
3.82977	1.30467	-11.5351	-66.9459		8.75604	2.86712	-23.3385	-58.443
3.82977	1.30467	-11.5351	-66.9459		8.77645	2.95093	-23.4133	-58.443
3.82977	1.30467	-11.5351	-66.9459		8.79988	2.96185	-23.4193	-58.447
3.87488	1.40642	-10.7774	-66.7978		8.82021	3.01826	-23.4881	-58.4148
3.87488	1.40642	-10.7774	-66.7978		8.85591	2.85407	-23.3828	-58.351
3.87488	1.40642	-10.7774	-66.7978		8.87623	3.20461	-23.5423	-58.4982
3.87488	1.40642	-10.7774	-66.7978		8.90001	3.18966	-23.5598	-58.4936
3.91499	1.44663	-10.0674	-66.6603		8.92027	3.32645	-23.6635	-58.5265
3.92501	1.43572	-10.021	-66.6268		8.94399	3.32789	-23.6546	-58.5144
3.92501	1.43572	-10.021	-66.6268		8.96427	3.39904	-23.5569	-58.4814
3.92501	1.43572	-10.021	-66.6268		8.98787	3.4234	-23.547	-58.5101
3.92501	1.43572	-10.021	-66.6268		9.00804	3.19269	-23.3167	-58.3917
3.96511	1.35604	-9.86005	-66.5404		9.03608	3.22253	-23.3007	-58.4216
3.96511	1.35604	-9.86005	-66.5404		9.05641	3.1596	-23.3567	-58.4083
3.96511	1.35604	-9.86005	-66.5404		9.08775	3.42356	-23.2865	-58.4428
3.96511	1.35604	-9.86005	-66.5404		9.10808	3.42806	-23.3187	-58.4536
3.96511	1.35604	-9.86005	-66.5404		9.13189	3.54233	-23.3566	-58.4909
4.01023	1.26172	-9.87702	-66.3927		9.1761	3.67273	-23.3066	-58.485
4.01023	1.26172	-9.87702	-66.3927		9.19622	3.77453	-23.2346	-58.5616
4.01023	1.26172	-9.87702	-66.3927		9.21985	3.73091	-23.1397	-58.5179
4.01023	1.26172	-9.87702	-66.3927		9.23991	3.74545	-22.8449	-58.4898
4.05535	1.11933	-10.2774	-66.359		9.27585	3.72743	-22.8571	-58.4942
4.05535	1.11933	-10.2774	-66.359		9.31993	3.66304	-22.839	-58.4779
4.05535	1.11933	-10.2774	-66.359		9.3397	3.48505	-22.6039	-58.371
4.05535	1.11933	-10.2774	-66.359		9.36443	3.82407	-22.7234	-58.4894
4.05535	1.11933	-10.2774	-66.359		9.38433	3.62214	-22.7396	-58.4084
4.10046	1.04126	-10.7937	-66.3351		9.41598	3.92221	-22.7792	-58.7609
4.10046	1.04126	-10.7937	-66.3351		9.45982	4.30236	-22.7761	-58.9892
4.10046	1.04126	-10.7937	-66.3351		9.47966	4.1323	-22.7907	-58.9689
4.10046	1.04126	-10.7937	-66.3351		9.50392	3.80945	-22.6997	-58.7388
4.14558	1.06509	-11.4135	-66.3764		9.52392	4.01836	-22.7068	-58.7999
4.14558	1.06509	-11.4135	-66.3764		9.54819	4.13904	-22.888	-58.8777
4.14558	1.06509	-11.4135	-66.3764		9.56811	4.16293	-23.0413	-58.9512
4.14558	1.06509	-11.4135	-66.3764		9.59469	3.98539	-23.0928	-58.7962
4.14558	1.06509	-11.4135	-66.3764		9.61464	4.13848	-23.0398	-58.7456
4.19069	0.907979	-12.1463	-66.4756		9.6519	4.15951	-23.0374	-58.7872
4.19069	0.907979	-12.1463	-66.4756		9.67179	4.48612	-23.3177	-58.9071
4.19069	0.907979	-12.1463	-66.4756		9.69687	4.48939	-23.304	-58.9392
4.19069	0.907979	-12.1463	-66.4756		9.71676	4.11475	-22.9788	-58.6625
4.23581	0.827222	-12.812	-66.6662		9.74467	4.15501	-22.9673	-58.6956
4.23581	0.827222	-12.812	-66.6662		9.7646	4.30043	-23.1999	-58.8382
4.23581	0.827222	-12.812	-66.6662		9.79583	4.26447	-23.2094	-58.8289
4.23581	0.827222	-12.812	-66.6662		9.81567	3.91187	-23.0123	-58.6553
4.23581	0.827222	-12.812	-66.6662		9.84041	3.91863	-23.0131	-58.6277
4.28092	0.913714	-13.4373	-66.9212		9.88389	4.53187	-23.2761	-58.9442
4.28092	0.913714	-13.4373	-66.9212		9.90377	4.16003	-23.1099	-58.8676
4.28092	0.913714	-13.4373	-66.9212		9.92783	4.1631	-23.1223	-58.8179
4.28092	0.913714	-13.4373	-66.9212		9.94784	4.32391	-23.1876	-58.9594
4.32604	0.923361	-14.0435	-67.2869		9.97354	4.2863	-23.2062	-58.9679
4.32604	0.923361	-14.0435	-67.2869		9.99387	4.4771	-23.143	-59.0332
4.32604	0.923361	-14.0435	-67.2869		10.0278	4.49861	-23.1386	-59.073
4.32604	0.923361	-14.0435	-67.2869		10.0477	4.3138	-23.2119	-59.0704
4.32604	0.923361	-14.0435	-67.2869		10.0721	4.2853	-23.2181	-59.035
4.37617	0.93628	-14.4498	-67.7453		10.0921	4.58263	-23.3452	-59.1916
4.37617	0.93628	-14.4498	-67.7453		10.1181	4.58457	-23.3441	-59.2145
4.37617	0.93628	-14.4498	-67.7453		10.1381	4.37385	-23.2135	-59.0947
4.37617	0.93628	-14.4498	-67.7453		10.1644	4.37608	-23.2182	-59.0862
4.41627	0.87003	-14.6835	-68.0991		10.1845	4.84566	-23.4664	-59.3017
4.41627	0.87003	-14.6835	-68.0991		10.2166	4.68221	-23.4392	-59.2464
4.41627	0.87003	-14.6835	-68.0991		10.2365	4.43092	-23.2848	-59.0925
4.41627	0.87003	-14.6835	-68.0991		10.2599	4.53321	-23.4371	-59.1057
4.41627	0.87003	-14.6835	-68.0991		10.2799	4.93658	-23.7241	-59.3352
4.46139	0.845366	-14.8777	-68.4608		10.304	4.91288	-23.7242	-59.3447
4.46139	0.845366	-14.8777	-68.4608		10.324	4.54838	-23.4173	-59.0841
4.46139	0.845366	-14.8777	-68.4608		10.3493	4.56991	-23.4241	-59.0933
4.46139	0.845366	-14.8777	-68.4608		10.3693	4.74184	-23.5347	-59.1559
4.5065	0.880626	-15.0557	-68.8907		10.3961	4.73903	-23.5332	-59.1647
4.5065	0.880626	-15.0557	-68.8907		10.4162	4.81739	-23.439	-59.0556
4.5065	0.880626	-15.0557	-68.8907		10.4492	4.83068	-23.4298	-59.0662
4.5065	0.880626	-15.0557	-68.8907		10.469	4.78005	-23.5241	-59.1127
4.5065	0.880626	-15.0557	-68.8907		10.4938	4.73331	-23.439	-59.0454
4.55663	0.913371	-15.2628	-69.2875		10.514	4.7771	-23.3546	-59.015
4.55663	0.913371	-15.2628	-69.2875		10.5366	4.75428	-23.2237	-58.9858
4.55663	0.913371	-15.2628	-69.2875		10.5565	4.58712	-23.1239	-58.9005
4.55663	0.913371	-15.2628	-69.2875		10.5805	4.64056	-23.0392	-58.8858
4.59172	0.912138	-15.4475	-69.4929		10.6005	4.89575	-23.0809	-59.0606
4.59172	0.912138	-15.4475	-69.4929		10.6362	4.8649	-23.0835	-59.0347
4.59172	0.912138	-15.4475	-69.4929		10.6563	5.32407	-23.2584	-59.2612
4.59172	0.912138	-15.4475	-69.4929		10.6798	5.28886	-23.2539	-59.2945
4.59172	0.912138	-15.4475	-69.4929		10.6998	5.33668	-23.1696	-59.2653
4.64185	0.870031	-15.787	-69.7189		10.724	5.42172	-23.0038	-59.2899
4.64185	0.870031	-15.787	-69.7189		10.7449	5.48763	-20.0097	-59.3228
4.64185	0.870031	-15.787	-69.7189		10.7763	5.59061	-19.9999	-59.4758
4.64185	0.870031	-15.787	-69.7189		10.7963	5.25267	-19.9989	-59.2122
4.64185	0.870031	-15.787	-69.7189		10.8198	5.2481	-20	-59.1671
4.69198	0.752006	-16.2277	-69.849		10.8399	5.06554	-19.9996	-59.0608
4.69198	0.752006	-16.2277	-69.849		10.8661	5.02854	-20	-59.0214
4.69198	0.752006	-16.2277	-69.849		10.8863	4.86289	-19.9995	-58.9568
4.69198	0.752006	-16.2277	-69.849		10.9078	4.84071	-20	-58.93
4.73208	0.705083	-16.7673	-69.865		10.9279	4.92206	-19.9997	-59.0383
4.73208	0.705083	-16.7673	-69.865		10.956	4.90678	-20	-59.016
4.73208	0.705083	-16.7673	-69.865		10.9761	5.10068	-19.9998	-59.105
4.73208	0.705083	-16.7673	-69.865		11.0079	5.0985	-20	-59.1474
4.77719	0.642673	-17.2018	-69.9081		11.0278	4.79531	-19.9995	-59.0056
4.77719	0.642673	-17.2018	-69.9081		11.0521	4.80163	-20	-58.9558
4.77719	0.642673	-17.2018	-69.9081		11.096	4.94049	-19.9998	-59.02
4.77719	0.642673	-17.2018	-69.9081		11.116	4.90458	-19.9999	-58.895
4.77719	0.642673	-17.2018	-69.9081		11.1398	4.92407	-20	-58.9294
4.82231	0.59894	-17.9073	-69.8564		11.16	4.76973	-19.9997	-58.9208
4.82231	0.59894	-17.9073	-69.8564		11.1965	4.74662	-20	-58.8709
4.82231	0.59894	-17.9073	-69.8564		11.2165	5.03927	-19.9995	-58.9632
4.82231	0.59894	-17.9073	-69.8564		11.2398	5.05407	-20	-59.0383
4.86742	0.574393	-18.5479	-69.7701		11.2599	5.07633	-19.9998	-59.0419
4.87244	0.570191	-18.5728	-69.7566		11.2838	5.07458	-20	-59.0337
4.87244	0.570191	-18.5728	-69.7566		11.3039	4.68997	-19.9995	-58.9133
4.87244	0.570191	-18.5728	-69.7566		11.3279	4.67907	-20	-58.8442
4.87244	0.570191	-18.5728	-69.7566		11.3479	5.27535	-19.9981	-59.1545
4.91254	0.522277	-19.0451	-69.6539		11.374	5.48296	-19.9996	-59.3859
4.91254	0.522277	-19.0451	-69.6539		11.3942	5.27807	-19.9996	-59.2277
4.91254	0.522277	-19.0451	-69.6539		11.4278	5.30802	-20	-59.2468
4.91254	0.522277	-19.0451	-69.6539		11.4478	4.97418	-19.9995	-59.0967
4.95766	0.474299	-19.392	-69.5861		11.4729	4.96691	-20	-59.0527
4.95766	0.474299	-19.392	-69.5861		11.493	5.30212	-19.9994	-59.2734
4.95766	0.474299	-19.392	-69.5861		11.5165	5.2667	-20	-59.2827
4.95766	0.474299	-19.392	-69.5861		11.5366	5.53394	-19.9997	-59.402
4.95766	0.474299	-19.392	-69.5861		11.5598	5.54425	-20	-59.4503
5.00277	0.565558	-19.5913	-69.5573		11.5799	5.82946	-19.9998	-59.5006
5.00277	0.565558	-19.5913	-69.5573		11.6158	5.85388	-20	-59.591
5.00277	0.565558	-19.5913	-69.5573		11.6359	5.13817	-19.9978	-59.1803
5.00277	0.565558	-19.5913	-69.5573		11.6598	5.17074	-20	-59.1153
5.04789	0.67953	-19.5881	-69.5536		11.6799	5.22706	-19.9999	-59.2103
5.0529	0.687966	-19.5453	-69.5519		11.7046	5.19597	-20	-59.1789
5.0529	0.687966	-19.5453	-69.5519		11.7249	5.53824	-19.9996	-59.3095
5.0529	0.687966	-19.5453	-69.5519		11.7491	5.55131	-20	-59.3701
5.0529	0.687966	-19.5453	-69.5519		11.7693	5.41523	-19.9998	-59.1926
5.093	0.721849	-19.419	-69.5807		11.7946	5.44137	-20	-59.2138
5.093	0.721849	-19.419	-69.5807		11.8148	4.98293	-19.9991	-58.9708
5.093	0.721849	-19.419	-69.5807		11.8477	4.98772	-20	-58.9107
5.093	0.721849	-19.419	-69.5807		11.8679	5.06331	-19.9998	-59.0248
5.13812	0.76969	-19.0617	-69.5811		11.8944	5.02377	-20	-58.9836
5.13812	0.76969	-19.0617	-69.5811		11.936	5.18305	-19.9995	-59.1198
5.13812	0.76969	-19.0617	-69.5811		11.956	5.3246	-19.9997	-59.255
5.13812	0.76969	-19.0617	-69.5811		11.98	5.31391	-20	-59.2752
5.13812	0.76969	-19.0617	-69.5811		12.0003	5.52937	-19.9996	-59.396
5.18323	0.897169	-18.567	-69.6159		12.0358	5.57419	-20	-59.5098
5.18323	0.897169	-18.567	-69.6159		12.0558	5.64089	-19.9999	-59.4952
5.18323	0.897169	-18.567	-69.6159		12.0798	5.51875	-20.0001	-59.489
5.18323	0.897169	-18.567	-69.6159		12.1	5.29849	-19.9997	-59.293
5.22334	0.983627	-18.1008	-69.6505		12.124	5.35927	-20.0003	-59.3395
5.23336	0.997936	-17.992	-69.6574		12.1681	4.98214	-19.9994	-59.1242
5.23336	0.997936	-17.992	-69.6574		12.1882	4.97008	-20.0004	-59.1596
5.23336	0.997936	-17.992	-69.6574		12.212	4.96281	-20	-59.1346
5.23336	0.997936	-17.992	-69.6574		12.2323	4.75293	-20.0006	-59.1134
5.27346	1.07112	-17.5857	-69.6969		12.2677	4.7511	-20	-59.0927
5.27346	1.07112	-17.5857	-69.6969		12.2878	5.52991	-19.9978	-59.4212
5.27346	1.07112	-17.5857	-69.6969		12.3137	5.44607	-20.0001	-59.517
5.27346	1.07112	-17.5857	-69.6969		12.3341	5.29749	-19.9999	-59.3589
5.31858	1.07138	-17.2366	-69.6273		12.3559	5.44627	-20.0003	-59.421
5.31858	1.07138	-17.2366	-69.6273		12.3761	5.07295	-19.9996	-59.2897
5.31858	1.07138	-17.2366	-69.6273		12.4004	4.87712	-19.9998	-59.1215
5.31858	1.07138	-17.2366	-69.6273		12.4207	5.28107	-19.9989	-59.3436
5.31858	1.07138	-17.2366	-69.6273		12.4558	5.25925	-20	-59.3852
5.36871	1.01052	-17.0548	-69.5485		12.4759	5.45334	-19.9995	-59.4606
5.36871	1.01052	-17.0548	-69.5485		12.5002	5.44976	-20	-59.5029
5.36871	1.01052	-17.0548	-69.5485		12.5203	5.22889	-19.9996	-59.378
5.36871	1.01052	-17.0548	-69.5485		12.5441	5.25799	-20	-59.3545
5.36871	1.01052	-17.0548	-69.5485		12.5643	5.02108	-20.0001	-59.284
5.40881	0.971424	-17.0359	-69.4844		12.5881	5.01029	-20	-59.2271
5.40881	0.971424	-17.0359	-69.4844		12.6083	4.76129	-19.9993	-59.0968
5.40881	0.971424	-17.0359	-69.4844		12.6327	4.75683	-20	-59.0501
5.40881	0.971424	-17.0359	-69.4844		12.6529	4.98096	-19.9994	-59.2126
5.45393	0.950083	-17.0823	-69.3559		12.6878	4.95514	-20	-59.2064
5.45393	0.950083	-17.0823	-69.3559		12.7079	5.38086	-19.9985	-59.4597
5.45393	0.950083	-17.0823	-69.3559		12.7335	5.33944	-20	-59.5057
5.45393	0.950083	-17.0823	-69.3559		12.754	5.68357	-19.9994	-59.6889
5.49904	0.979258	-17.2519	-69.2648		12.7771	5.67312	-20	-59.7497
5.49904	0.979258	-17.2519	-69.2648		12.7973	5.96034	-19.9996	-59.8865
5.49904	0.979258	-17.2519	-69.2648		12.8205	5.94377	-20	-59.96
5.49904	0.979258	-17.2519	-69.2648		12.8407	6.03945	-20.0004	-59.8572
5.49904	0.979258	-17.2519	-69.2648		12.8757	6.06766	-20	-59.9481
5.54917	0.930984	-17.4624	-69.1808		12.8957	6.05151	-20.0003	-59.8109
5.54917	0.930984	-17.4624	-69.1808		12.9199	6.10424	-20	-59.8592
5.54917	0.930984	-17.4624	-69.1808		12.9401	5.74664	-20.0003	-59.6099
5.54917	0.930984	-17.4624	-69.1808		12.9638	5.77618	-20	-59.5842
5.54917	0.930984	-17.4624	-69.1808		12.984	5.97033	-19.9996	-59.7813
5.58927	0.93031	-17.6733	-69.0921		13.0078	5.93171	-20	-59.7474
5.58927	0.93031	-17.6733	-69.0921		13.028	5.97616	-19.9999	-59.7972
5.58927	0.93031	-17.6733	-69.0921		13.0532	5.974	-20	-59.7998
5.58927	0.93031	-17.6733	-69.0921		13.0735	6.33265	-19.9992	-59.998
5.63439	0.898739	-17.9252	-69.0316		13.1078	6.32739	-20	-60.0655
5.63439	0.898739	-17.9252	-69.0316		13.1279	6.34538	-19.9999	-60.0056
5.63439	0.898739	-17.9252	-69.0316		13.153	6.3706	-20	-60.0523
5.63439	0.898739	-17.9252	-69.0316		13.1733	6.04066	-19.9992	-59.8059
5.6795	0.878937	-18.1101	-69.078		13.1964	6.07666	-20	-59.788
5.68452	0.882793	-18.1619	-69.0936		13.2173	5.76413	-19.9993	-59.5993
5.68452	0.882793	-18.1619	-69.0936		13.2405	5.77751	-20	-59.5681
5.68452	0.882793	-18.1619	-69.0936		13.2611	5.40882	-19.9995	-59.3451
5.68452	0.882793	-18.1619	-69.0936		13.2958	5.64155	-20.0001	-59.4814
5.72462	0.939832	-18.284	-69.1312		13.3398	5.02341	-19.9986	-59.2013
5.72462	0.939832	-18.284	-69.1312		13.3618	4.86015	-20	-59.0338
5.72462	0.939832	-18.284	-69.1312		13.385	4.85398	-20.0008	-59.0791
5.72462	0.939832	-18.284	-69.1312		13.4279	4.70449	-19.9999	-59.0573
5.72462	0.939832	-18.284	-69.1312		13.4483	4.75054	-20.0009	-59.1178
5.76973	1.00033	-18.3465	-69.2523		13.4737	4.77621	-20	-59.1579
5.76973	1.00033	-18.3465	-69.2523		13.4966	4.99193	-20.0009	-59.3411
5.76973	1.00033	-18.3465	-69.2523		13.5278	5.02003	-20	-59.3871
5.76973	1.00033	-18.3465	-69.2523		13.5507	4.70425	-20.0007	-59.283
5.81485	0.979658	-18.2263	-69.3712		13.5737	4.72872	-20.001	-59.2729
5.81485	0.979658	-18.2263	-69.3712		13.6159	4.99733	-19.9994	-59.448
5.81485	0.979658	-18.2263	-69.3712		13.6384	4.6245	-20.0005	-59.3099
5.81485	0.979658	-18.2263	-69.3712		13.6614	4.52104	-20.0004	-59.2629
5.85996	1.03277	-18.2	-69.54		13.6843	4.65216	-19.9997	-59.4017
5.86498	1.04195	-18.2317	-69.5598		13.7159	4.75982	-20.0003	-59.3864
5.86498	1.04195	-18.2317	-69.5598		13.7384	4.61698	-20	-59.384
5.86498	1.04195	-18.2317	-69.5598		13.7618	4.67966	-20.0001	-59.4182
5.86498	1.04195	-18.2317	-69.5598		13.8038	5.10787	-19.9986	-59.6875
5.90508	1.03777	-18.1838	-69.6657		13.8245	5.05607	-20	-59.6456
5.90508	1.03777	-18.1838	-69.6657		13.8479	5.07709	-20	-59.6646
5.90508	1.03777	-18.1838	-69.6657		13.8684	4.7299	-19.9992	-59.5344
5.90508	1.03777	-18.1838	-69.6657		13.8959	4.73123	-20	-59.4898
5.90508	1.03777	-18.1838	-69.6657		13.9167	5.06958	-19.9988	-59.7013
5.9502	1.06312	-18.1558	-69.8007		13.9399	5.33833	-19.9992	-59.8736
5.9502	1.06312	-18.1558	-69.8007		13.9605	5.06227	-19.999	-59.6846
5.9502	1.06312	-18.1558	-69.8007		13.9958	5.07657	-20	-59.6618
5.9502	1.06312	-18.1558	-69.8007		14.0168	5.6575	-19.9975	-60.0297
6.00032	1.08331	-18.2638	-69.9004		14.0397	5.61675	-20	-60.0642
6.00032	1.08331	-18.2638	-69.9004		14.0605	5.91754	-19.9992	-60.2285
6.00032	1.08331	-18.2638	-69.9004		14.084	5.89939	-19.9996	-60.2076
6.00032	1.08331	-18.2638	-69.9004		14.1068	5.89213	-19.9999	-60.1453
6.00032	1.08331	-18.2638	-69.9004		14.1294	6.0555	-19.9996	-60.1195
6.04043	1.12281	-18.3594	-69.9848		14.1724	5.74288	-19.9995	-59.9087
6.04043	1.12281	-18.3594	-69.9848		14.1935	5.45314	-19.9997	-59.7174
6.04043	1.12281	-18.3594	-69.9848		14.228	5.44903	-20	-59.6498
6.04043	1.12281	-18.3594	-69.9848		14.2487	5.89867	-19.9984	-59.9209
6.08554	1.08264	-18.5452	-70.0276		14.2736	5.85639	-20	-59.9465
6.08554	1.08264	-18.5452	-70.0276		14.2945	6.12856	-19.9998	-59.8999
6.08554	1.08264	-18.5452	-70.0276		14.3166	6.15029	-20	-59.9763
6.08554	1.08264	-18.5452	-70.0276		14.3377	5.73818	-19.9987	-59.574
6.08554	1.08264	-18.5452	-70.0276		14.36	5.77235	-20	-59.5506
6.13066	0.982027	-18.8547	-70.0524		14.3827	5.7845	-19.9993	-59.6066
6.13066	0.982027	-18.8547	-70.0524		14.4158	5.74518	-20	-59.5597
6.13066	0.982027	-18.8547	-70.0524		14.436	6.08823	-19.9983	-59.7288
6.13066	0.982027	-18.8547	-70.0524		14.4603	6.07894	-20	-59.7627
6.17577	0.937382	-19.3089	-70.072		14.4805	6.42212	-19.9988	-59.856
6.17577	0.937382	-19.3089	-70.072		14.5041	6.39765	-20	-59.9192
6.17577	0.937382	-19.3089	-70.072		14.5242	6.18317	-19.9989	-59.7035
6.17577	0.937382	-19.3089	-70.072		14.5481	6.19182	-20	-59.6887
6.22089	0.957193	-19.7768	-70.1182		14.5683	5.90851	-19.9992	-59.4907
6.2259	0.952736	-19.833	-70.123		14.5931	5.91388	-20	-59.4288
6.2259	0.952736	-19.833	-70.123		14.6138	5.63005	-19.9991	-59.1778
6.2259	0.952736	-19.833	-70.123		14.6479	5.61686	-20	-59.1548
6.2259	0.952736	-19.833	-70.123		14.6679	5.63833	-19.9999	-59.0827
6.2259	0.952736	-19.833	-70.123		14.6927	5.63787	-20	-59.0838
6.27101	0.911617	-20.2081	-70.1358		14.7129	5.68046	-19.9999	-59.0006
6.27101	0.911617	-20.2081	-70.1358		14.7362	5.70292	-20	-59.0161
6.27101	0.911617	-20.2081	-70.1358		14.7564	5.70147	-20.0001	-58.8773
6.27101	0.911617	-20.2081	-70.1358		14.7803	4.00903	-19.9885	-58.0097
6.31612	0.863703	-20.6755	-70.1574
6.32113	0.862147	-20.6769	-70.1585
6.32113	0.862147	-20.6769	-70.1585
6.32113	0.862147	-20.6769	-70.1585
6.32113	0.862147	-20.6769	-70.1585
6.36124	0.874177	-20.9558	-70.207
6.36124	0.874177	-20.9558	-70.207
6.36124	0.874177	-20.9558	-70.207
6.36124	0.874177	-20.9558	-70.207
6.40635	0.84962	-21.2362	-70.2588
6.40635	0.84962	-21.2362	-70.2588
6.40635	0.84962	-21.2362	-70.2588
6.40635	0.84962	-21.2362	-70.2588
6.40635	0.84962	-21.2362	-70.2588
6.45648	0.874245	-21.4715	-70.3673
6.45648	0.874245	-21.4715	-70.3673
6.45648	0.874245	-21.4715	-70.3673
6.45648	0.874245	-21.4715	-70.3673
6.49658	0.949553	-21.5146	-70.4604
6.49658	0.949553	-21.5146	-70.4604
6.49658	0.949553	-21.5146	-70.4604
6.49658	0.949553	-21.5146	-70.4604
6.49658	0.949553	-21.5146	-70.4604
6.5417	0.973932	-21.4921	-70.5564
6.5417	0.973932	-21.4921	-70.5564
6.5417	0.973932	-21.4921	-70.5564
6.5417	0.973932	-21.4921	-70.5564
6.58681	1.01098	-21.3458	-70.7021
6.58681	1.01098	-21.3458	-70.7021
6.58681	1.01098	-21.3458	-70.7021
6.58681	1.01098	-21.3458	-70.7021
6.58681	1.01098	-21.3458	-70.7021
6.63694	1.04372	-21.3093	-70.7658
6.63694	1.04372	-21.3093	-70.7658
6.63694	1.04372	-21.3093	-70.7658
6.63694	1.04372	-21.3093	-70.7658
6.67704	1.09156	-21.3067	-70.8276
6.67704	1.09156	-21.3067	-70.8276
6.67704	1.09156	-21.3067	-70.8276
6.67704	1.09156	-21.3067	-70.8276
6.67704	1.09156	-21.3067	-70.8276
6.72216	0.925486	-21.0506	-70.922
6.72216	0.925486	-21.0506	-70.922
6.72216	0.925486	-21.0506	-70.922
6.72216	0.925486	-21.0506	-70.922
6.76728	1.02735	-20.9885	-71.0542
6.77229	1.04213	-20.9671	-71.0689
6.77229	1.04213	-20.9671	-71.0689
6.77229	1.04213	-20.9671	-71.0689
6.77229	1.04213	-20.9671	-71.0689
6.81239	1.07336	-21.0246	-71.2659
6.81239	1.07336	-21.0246	-71.2659
6.81239	1.07336	-21.0246	-71.2659
6.81239	1.07336	-21.0246	-71.2659
6.85751	1.05279	-21.1408	-71.4085
6.85751	1.05279	-21.1408	-71.4085
6.85751	1.05279	-21.1408	-71.4085
6.85751	1.05279	-21.1408	-71.4085
6.85751	1.05279	-21.1408	-71.4085
6.90262	0.991986	-21.3182	-71.4602
6.90262	0.991986	-21.3182	-71.4602
6.90262	0.991986	-21.3182	-71.4602
6.90262	0.991986	-21.3182	-71.4602
6.94774	0.835594	-21.5967	-71.5199
6.95275	0.81878	-21.6048	-71.5053
6.95275	0.81878	-21.6048	-71.5053
6.95275	0.81878	-21.6048	-71.5053
6.95275	0.81878	-21.6048	-71.5053
6.99285	0.787549	-21.9282	-71.6292
6.99285	0.787549	-21.9282	-71.6292
6.99285	0.787549	-21.9282	-71.6292
6.99285	0.787549	-21.9282	-71.6292
7.03295	0.841435	-22.2452	-71.6965
7.03295	0.841435	-22.2452	-71.6965
7.03295	0.841435	-22.2452	-71.6965
7.03295	0.841435	-22.2452	-71.6965
7.03295	0.841435	-22.2452	-71.6965
7.08308	0.907888	-22.5592	-71.8145
7.08308	0.907888	-22.5592	-71.8145
7.08308	0.907888	-22.5592	-71.8145
7.08308	0.907888	-22.5592	-71.8145
7.1282	0.8781	-22.8523	-71.9031
7.13321	0.888705	-22.8893	-71.9124
7.13321	0.888705	-22.8893	-71.9124
7.13321	0.888705	-22.8893	-71.9124
7.13321	0.888705	-22.8893	-71.9124
7.17331	0.774405	-23.0878	-71.9589
7.17331	0.774405	-23.0878	-71.9589
7.17331	0.774405	-23.0878	-71.9589
7.17331	0.774405	-23.0878	-71.9589
7.21342	0.805973	-23.1593	-72.0077
7.21342	0.805973	-23.1593	-72.0077
7.21342	0.805973	-23.1593	-72.0077
7.21342	0.805973	-23.1593	-72.0077
7.21342	0.805973	-23.1593	-72.0077
7.25856	0.821868	-23.2063	-72.1321
7.25856	0.821868	-23.2063	-72.1321
7.25856	0.821868	-23.2063	-72.1321
7.25856	0.821868	-23.2063	-72.1321
7.30368	0.800749	-23.3413	-72.216
7.30368	0.800749	-23.3413	-72.216
7.30368	0.800749	-23.3413	-72.216
7.30368	0.800749	-23.3413	-72.216
7.30368	0.800749	-23.3413	-72.216
7.34879	0.823973	-23.3781	-72.2412
7.34879	0.823973	-23.3781	-72.2412
7.34879	0.823973	-23.3781	-72.2412
7.34879	0.823973	-23.3781	-72.2412
7.39391	0.860975	-23.5328	-72.3087
7.39391	0.860975	-23.5328	-72.3087
7.39391	0.860975	-23.5328	-72.3087
7.39391	0.860975	-23.5328	-72.3087
7.43401	0.833226	-23.6129	-72.3108
7.44404	0.797748	-23.6519	-72.2562
7.44404	0.797748	-23.6519	-72.2562
7.44404	0.797748	-23.6519	-72.2562
7.44404	0.797748	-23.6519	-72.2562
7.48414	0.80264	-23.6586	-72.295
7.48414	0.80264	-23.6586	-72.295
7.48414	0.80264	-23.6586	-72.295
7.48414	0.80264	-23.6586	-72.295
7.48414	0.80264	-23.6586	-72.295
7.52925	0.86837	-23.6809	-72.3266
7.52925	0.86837	-23.6809	-72.3266
7.52925	0.86837	-23.6809	-72.3266
7.52925	0.86837	-23.6809	-72.3266
7.57437	0.879601	-23.6761	-72.2961
7.57437	0.879601	-23.6761	-72.2961
7.57437	0.879601	-23.6761	-72.2961
7.57437	0.879601	-23.6761	-72.2961
7.61948	0.880391	-23.5897	-72.2874
7.61948	0.880391	-23.5897	-72.2874
7.61948	0.880391	-23.5897	-72.2874
7.61948	0.880391	-23.5897	-72.2874
7.61948	0.880391	-23.5897	-72.2874
7.6646	0.986731	-23.4908	-72.2673
7.66961	0.995599	-23.4501	-72.2582
7.66961	0.995599	-23.4501	-72.2582
7.66961	0.995599	-23.4501	-72.2582
7.66961	0.995599	-23.4501	-72.2582
7.70972	1.06067	-23.229	-72.2809
7.70972	1.06067	-23.229	-72.2809
7.70972	1.06067	-23.229	-72.2809
7.70972	1.06067	-23.229	-72.2809
7.75483	1.06578	-23.0388	-72.3029
7.75483	1.06578	-23.0388	-72.3029
7.75483	1.06578	-23.0388	-72.3029
7.75483	1.06578	-23.0388	-72.3029
7.75483	1.06578	-23.0388	-72.3029
7.79995	1.06639	-22.871	-72.2838
7.79995	1.06639	-22.871	-72.2838
7.79995	1.06639	-22.871	-72.2838
7.79995	1.06639	-22.871	-72.2838
7.84506	1.07058	-22.7612	-72.2724
7.84506	1.07058	-22.7612	-72.2724
7.84506	1.07058	-22.7612	-72.2724
7.84506	1.07058	-22.7612	-72.2724
7.84506	1.07058	-22.7612	-72.2724
7.89018	1.03966	-22.7884	-72.2462
7.89018	1.03966	-22.7884	-72.2462
7.89018	1.03966	-22.7884	-72.2462
7.89018	1.03966	-22.7884	-72.2462
7.93529	1.00689	-22.9525	-72.2004
7.93529	1.00689	-22.9525	-72.2004
7.93529	1.00689	-22.9525	-72.2004
7.93529	1.00689	-22.9525	-72.2004
7.98041	0.999229	-23.1047	-72.1713
7.98542	1.01024	-23.1337	-72.178
7.98542	1.01024	-23.1337	-72.178
7.98542	1.01024	-23.1337	-72.178
7.98542	1.01024	-23.1337	-72.178
8.02552	0.997241	-23.4588	-72.1532
8.02552	0.997241	-23.4588	-72.1532
8.02552	0.997241	-23.4588	-72.1532
8.02552	0.997241	-23.4588	-72.1532
8.02552	0.997241	-23.4588	-72.1532
8.07064	1.02987	-23.7707	-72.14
8.07064	1.02987	-23.7707	-72.14
8.07064	1.02987	-23.7707	-72.14
8.07064	1.02987	-23.7707	-72.14
8.12077	1.09939	-24.0831	-72.1964
8.12077	1.09939	-24.0831	-72.1964
8.12077	1.09939	-24.0831	-72.1964
8.12077	1.09939	-24.0831	-72.1964
8.12077	1.09939	-24.0831	-72.1964
8.16087	1.1191	-24.3009	-72.1951
8.16087	1.1191	-24.3009	-72.1951
8.16087	1.1191	-24.3009	-72.1951
8.16087	1.1191	-24.3009	-72.1951
8.20598	1.09621	-24.4062	-72.2743
8.20598	1.09621	-24.4062	-72.2743
8.20598	1.09621	-24.4062	-72.2743
8.20598	1.09621	-24.4062	-72.2743
8.20598	1.09621	-24.4062	-72.2743
8.25104	1.08796	-24.4708	-72.3846
8.25104	1.08796	-24.4708	-72.3846
8.25104	1.08796	-24.4708	-72.3846
8.25104	1.08796	-24.4708	-72.3846
8.29615	1.17295	-24.5024	-72.4915
8.29615	1.17295	-24.5024	-72.4915
8.29615	1.17295	-24.5024	-72.4915
8.29615	1.17295	-24.5024	-72.4915
8.33626	1.1855	-24.4708	-72.6046
8.34628	1.20327	-24.4293	-72.6231
8.34628	1.20327	-24.4293	-72.6231
8.34628	1.20327	-24.4293	-72.6231
8.34628	1.20327	-24.4293	-72.6231
8.38638	1.17125	-24.3945	-72.7365
8.38638	1.17125	-24.3945	-72.7365
8.38638	1.17125	-24.3945	-72.7365
8.38638	1.17125	-24.3945	-72.7365
8.38638	1.17125	-24.3945	-72.7365
8.4315	1.18344	-24.4055	-72.8389
8.4315	1.18344	-24.4055	-72.8389
8.4315	1.18344	-24.4055	-72.8389
8.4315	1.18344	-24.4055	-72.8389
8.47661	1.22065	-24.4484	-72.9349
8.48163	1.21835	-24.4723	-72.946
8.48163	1.21835	-24.4723	-72.946
8.48163	1.21835	-24.4723	-72.946
8.48163	1.21835	-24.4723	-72.946
8.52173	1.20794	-24.4626	-72.997
8.52173	1.20794	-24.4626	-72.997
8.52173	1.20794	-24.4626	-72.997
8.52173	1.20794	-24.4626	-72.997
8.56183	1.20374	-24.5993	-73.0408
8.56183	1.20374	-24.5993	-73.0408
8.56183	1.20374	-24.5993	-73.0408
8.56183	1.20374	-24.5993	-73.0408
8.56183	1.20374	-24.5993	-73.0408
8.61196	1.20242	-24.7879	-73.0533
8.61196	1.20242	-24.7879	-73.0533
8.61196	1.20242	-24.7879	-73.0533
8.61196	1.20242	-24.7879	-73.0533
8.65708	1.21742	-25.003	-73.0434
8.66209	1.21979	-25.0161	-73.0471
8.66209	1.21979	-25.0161	-73.0471
8.66209	1.21979	-25.0161	-73.0471
8.66209	1.21979	-25.0161	-73.0471
8.70219	1.19387	-25.1975	-73.0225
8.70219	1.19387	-25.1975	-73.0225
8.70219	1.19387	-25.1975	-73.0225
8.70219	1.19387	-25.1975	-73.0225
8.74728	1.203	-25.3755	-73.0047
8.74728	1.203	-25.3755	-73.0047
8.74728	1.203	-25.3755	-73.0047
8.74728	1.203	-25.3755	-73.0047
8.74728	1.203	-25.3755	-73.0047
8.79741	1.24395	-25.5296	-72.9543
8.79741	1.24395	-25.5296	-72.9543
8.79741	1.24395	-25.5296	-72.9543
8.79741	1.24395	-25.5296	-72.9543
8.83751	1.185	-25.5379	-72.9394
8.83751	1.185	-25.5379	-72.9394
8.83751	1.185	-25.5379	-72.9394
8.83751	1.185	-25.5379	-72.9394
8.83751	1.185	-25.5379	-72.9394
8.88262	1.18985	-25.5387	-72.9241
8.88262	1.18985	-25.5387	-72.9241
8.88262	1.18985	-25.5387	-72.9241
8.88262	1.18985	-25.5387	-72.9241
8.92774	1.27062	-25.5074	-72.9121
8.93275	1.2752	-25.5452	-72.9089
8.93275	1.2752	-25.5452	-72.9089
8.93275	1.2752	-25.5452	-72.9089
8.93275	1.2752	-25.5452	-72.9089
8.97285	1.2699	-25.4652	-72.8861
8.97285	1.2699	-25.4652	-72.8861
8.97285	1.2699	-25.4652	-72.8861
8.97285	1.2699	-25.4652	-72.8861
9.01797	1.28987	-25.3087	-72.8655
9.01797	1.28987	-25.3087	-72.8655
9.01797	1.28987	-25.3087	-72.8655
9.01797	1.28987	-25.3087	-72.8655
9.01797	1.28987	-25.3087	-72.8655
9.06308	1.35728	-25.0848	-72.8437
9.06308	1.35728	-25.0848	-72.8437
9.06308	1.35728	-25.0848	-72.8437
9.06308	1.35728	-25.0848	-72.8437
9.1082	1.41549	-24.8015	-72.8379
9.11321	1.42957	-24.7626	-72.8406
9.11321	1.42957	-24.7626	-72.8406
9.11321	1.42957	-24.7626	-72.8406
9.11321	1.42957	-24.7626	-72.8406
9.15331	1.50885	-24.5375	-72.8527
9.15331	1.50885	-24.5375	-72.8527
9.15331	1.50885	-24.5375	-72.8527
9.15331	1.50885	-24.5375	-72.8527
9.19342	1.5183	-24.3194	-72.8254
9.19342	1.5183	-24.3194	-72.8254
9.19342	1.5183	-24.3194	-72.8254
9.19342	1.5183	-24.3194	-72.8254
9.19342	1.5183	-24.3194	-72.8254
9.24354	1.56197	-24.0377	-72.8214
9.24354	1.56197	-24.0377	-72.8214
9.24354	1.56197	-24.0377	-72.8214
9.24354	1.56197	-24.0377	-72.8214
9.28865	1.58668	-23.8981	-72.7991
9.29366	1.58934	-23.8795	-72.7994
9.29366	1.58934	-23.8795	-72.7994
9.29366	1.58934	-23.8795	-72.7994
9.29366	1.58934	-23.8795	-72.7994
9.33377	1.57452	-23.8064	-72.7503
9.33377	1.57452	-23.8064	-72.7503
9.33377	1.57452	-23.8064	-72.7503
9.33377	1.57452	-23.8064	-72.7503
9.37888	1.55974	-23.735	-72.7212
9.37888	1.55974	-23.735	-72.7212
9.37888	1.55974	-23.735	-72.7212
9.37888	1.55974	-23.735	-72.7212
9.37888	1.55974	-23.735	-72.7212
9.42901	1.52643	-23.7808	-72.6754
9.42901	1.52643	-23.7808	-72.6754
9.42901	1.52643	-23.7808	-72.6754
9.42901	1.52643	-23.7808	-72.6754
9.42901	1.52643	-23.7808	-72.6754
9.46911	1.47527	-23.8421	-72.5999
9.46911	1.47527	-23.8421	-72.5999
9.46911	1.47527	-23.8421	-72.5999
9.46911	1.47527	-23.8421	-72.5999
9.51423	1.44977	-23.9685	-72.568
9.51423	1.44977	-23.9685	-72.568
9.51423	1.44977	-23.9685	-72.568
9.51423	1.44977	-23.9685	-72.568
9.51423	1.44977	-23.9685	-72.568
9.55934	1.46075	-24.016	-72.4807
9.55934	1.46075	-24.016	-72.4807
9.55934	1.46075	-24.016	-72.4807
9.55934	1.46075	-24.016	-72.4807
9.58441	1.50673	-24.1033	-72.4792
9.60446	1.51788	-24.136	-72.472
9.60446	1.51788	-24.136	-72.472
9.60446	1.51788	-24.136	-72.472
9.60446	1.51788	-24.136	-72.472
9.64957	1.5249	-24.1747	-72.4425
9.64957	1.5249	-24.1747	-72.4425
9.64957	1.5249	-24.1747	-72.4425
9.64957	1.5249	-24.1747	-72.4425
9.69469	1.54819	-24.2042	-72.4293
9.69469	1.54819	-24.2042	-72.4293
9.69469	1.54819	-24.2042	-72.4293
9.69469	1.54819	-24.2042	-72.4293
9.7398	1.54953	-24.2145	-72.4409
9.74482	1.55535	-24.2269	-72.448
9.74482	1.55535	-24.2269	-72.448
9.74482	1.55535	-24.2269	-72.448
9.74482	1.55535	-24.2269	-72.448
9.78496	1.6157	-24.2246	-72.4783
9.78496	1.6157	-24.2246	-72.4783
9.78496	1.6157	-24.2246	-72.4783
9.78496	1.6157	-24.2246	-72.4783
9.78496	1.6157	-24.2246	-72.4783
9.83007	1.62551	-24.2066	-72.5084
9.83007	1.62551	-24.2066	-72.5084
9.83007	1.62551	-24.2066	-72.5084
9.83007	1.62551	-24.2066	-72.5084
9.87519	1.63132	-24.178	-72.5615
9.87519	1.63132	-24.178	-72.5615
9.87519	1.63132	-24.178	-72.5615
9.87519	1.63132	-24.178	-72.5615
9.91529	1.63413	-24.1159	-72.5975
9.92532	1.62244	-24.1287	-72.6119
9.92532	1.62244	-24.1287	-72.6119
9.92532	1.62244	-24.1287	-72.6119
9.92532	1.62244	-24.1287	-72.6119
9.96542	1.57598	-24.0947	-72.6536
9.96542	1.57598	-24.0947	-72.6536
9.96542	1.57598	-24.0947	-72.6536
9.96542	1.57598	-24.0947	-72.6536
9.96542	1.57598	-24.0947	-72.6536
10.0105	1.60923	-24.0967	-72.6994
10.0105	1.60923	-24.0967	-72.6994
10.0105	1.60923	-24.0967	-72.6994
10.0105	1.60923	-24.0967	-72.6994
10.0556	1.62354	-24.1334	-72.7343
10.0607	1.6271	-24.1428	-72.7397
10.0607	1.6271	-24.1428	-72.7397
10.0607	1.6271	-24.1428	-72.7397
10.0607	1.6271	-24.1428	-72.7397
10.1008	1.65954	-24.1827	-72.7459
10.1008	1.65954	-24.1827	-72.7459
10.1008	1.65954	-24.1827	-72.7459
10.1008	1.65954	-24.1827	-72.7459
10.1459	1.62345	-24.2609	-72.7436
10.1459	1.62345	-24.2609	-72.7436
10.1459	1.62345	-24.2609	-72.7436
10.1459	1.62345	-24.2609	-72.7436
10.1459	1.62345	-24.2609	-72.7436
10.191	1.58406	-24.3086	-72.6972
10.191	1.58406	-24.3086	-72.6972
10.191	1.58406	-24.3086	-72.6972
10.191	1.58406	-24.3086	-72.6972
10.2361	1.60317	-24.3983	-72.66
10.2411	1.60162	-24.384	-72.6492
10.2411	1.60162	-24.384	-72.6492
10.2411	1.60162	-24.384	-72.6492
10.2411	1.60162	-24.384	-72.6492
10.2812	1.60399	-24.4356	-72.6117
10.2812	1.60399	-24.4356	-72.6117
10.2812	1.60399	-24.4356	-72.6117
10.2812	1.60399	-24.4356	-72.6117
10.3263	1.63558	-24.4524	-72.5889
10.3263	1.63558	-24.4524	-72.5889
10.3263	1.63558	-24.4524	-72.5889
10.3263	1.63558	-24.4524	-72.5889
10.3263	1.63558	-24.4524	-72.5889
10.3715	1.68846	-24.4298	-72.5598
10.3715	1.68846	-24.4298	-72.5598
10.3715	1.68846	-24.4298	-72.5598
10.3715	1.68846	-24.4298	-72.5598
10.4216	1.75437	-24.3576	-72.5113
10.4216	1.75437	-24.3576	-72.5113
10.4216	1.75437	-24.3576	-72.5113
10.4216	1.75437	-24.3576	-72.5113
10.4216	1.75437	-24.3576	-72.5113
10.4617	1.7512	-24.221	-72.4857
10.4617	1.7512	-24.221	-72.4857
10.4617	1.7512	-24.221	-72.4857
10.4617	1.7512	-24.221	-72.4857
10.5018	1.75659	-24.055	-72.452
10.5018	1.75659	-24.055	-72.452
10.5018	1.75659	-24.055	-72.452
10.5018	1.75659	-24.055	-72.452
10.5018	1.75659	-24.055	-72.452
10.5469	1.80114	-23.8767	-72.4376
10.5469	1.80114	-23.8767	-72.4376
10.5469	1.80114	-23.8767	-72.4376
10.5469	1.80114	-23.8767	-72.4376
10.592	1.88571	-23.6112	-72.4532
10.592	1.88571	-23.6112	-72.4532
10.592	1.88571	-23.6112	-72.4532
10.592	1.88571	-23.6112	-72.4532
10.6371	1.91596	-23.39	-72.4362
10.6371	1.91596	-23.39	-72.4362
10.6371	1.91596	-23.39	-72.4362
10.6371	1.91596	-23.39	-72.4362
10.6371	1.91596	-23.39	-72.4362
10.6822	1.91682	-23.2027	-72.4203
10.6822	1.91682	-23.2027	-72.4203
10.6822	1.91682	-23.2027	-72.4203
10.6822	1.91682	-23.2027	-72.4203
10.7274	1.95551	-23.0039	-72.4052
10.7274	1.95551	-23.0039	-72.4052
10.7274	1.95551	-23.0039	-72.4052
10.7274	1.95551	-23.0039	-72.4052
10.7274	1.95551	-23.0039	-72.4052
10.7774	1.99997	-22.8958	-72.3924
10.7774	1.99997	-22.8958	-72.3924
10.7774	1.99997	-22.8958	-72.3924
10.7774	1.99997	-22.8958	-72.3924
10.8175	1.98697	-22.8432	-72.3531
10.8175	1.98697	-22.8432	-72.3531
10.8175	1.98697	-22.8432	-72.3531
10.8175	1.98697	-22.8432	-72.3531
10.8175	1.98697	-22.8432	-72.3531
10.8676	1.87895	-22.7209	-72.3516
10.8676	1.87895	-22.7209	-72.3516
10.8676	1.87895	-22.7209	-72.3516
10.8676	1.87895	-22.7209	-72.3516
10.8676	1.87895	-22.7209	-72.3516
10.9178	1.74875	-22.7071	-72.2702
10.9178	1.74875	-22.7071	-72.2702
10.9178	1.74875	-22.7071	-72.2702
10.9178	1.74875	-22.7071	-72.2702
10.9579	1.6605	-22.7847	-72.2163
10.9579	1.6605	-22.7847	-72.2163
10.9579	1.6605	-22.7847	-72.2163
10.9579	1.6605	-22.7847	-72.2163
10.9579	1.6605	-22.7847	-72.2163
11.008	1.62286	-22.7746	-72.1939
11.008	1.62286	-22.7746	-72.1939
11.008	1.62286	-22.7746	-72.1939
11.008	1.62286	-22.7746	-72.1939
11.008	1.62286	-22.7746	-72.1939
11.0581	1.75242	-22.7349	-72.2207
11.0581	1.75242	-22.7349	-72.2207
11.0581	1.75242	-22.7349	-72.2207
11.0581	1.75242	-22.7349	-72.2207
11.0932	1.79459	-22.714	-72.2293
11.0932	1.79459	-22.714	-72.2293
11.0932	1.79459	-22.714	-72.2293
11.0932	1.79459	-22.714	-72.2293
11.0932	1.79459	-22.714	-72.2293
11.1433	1.81438	-22.6281	-72.2213
11.1433	1.81438	-22.6281	-72.2213
11.1433	1.81438	-22.6281	-72.2213
11.1433	1.81438	-22.6281	-72.2213
11.1885	1.75091	-22.6383	-72.2255
11.1935	1.74248	-22.6143	-72.2223
11.1935	1.74248	-22.6143	-72.2223
11.1935	1.74248	-22.6143	-72.2223
11.1935	1.74248	-22.6143	-72.2223
11.2336	1.76418	-22.5215	-72.2441
11.2336	1.76418	-22.5215	-72.2441
11.2336	1.76418	-22.5215	-72.2441
11.2336	1.76418	-22.5215	-72.2441
11.2336	1.76418	-22.5215	-72.2441
11.2837	1.83705	-22.4682	-72.2957
11.2837	1.83705	-22.4682	-72.2957
11.2837	1.83705	-22.4682	-72.2957
11.2837	1.83705	-22.4682	-72.2957
11.3288	1.88146	-22.3995	-72.332
11.3338	1.88219	-22.3856	-72.3237
11.3338	1.88219	-22.3856	-72.3237
11.3338	1.88219	-22.3856	-72.3237
11.3338	1.88219	-22.3856	-72.3237
11.3789	1.87704	-22.3455	-72.3367
11.3789	1.87704	-22.3455	-72.3367
11.3789	1.87704	-22.3455	-72.3367
11.3789	1.87704	-22.3455	-72.3367
11.3789	1.87704	-22.3455	-72.3367
11.4291	1.80465	-22.3061	-72.337
11.4291	1.80465	-22.3061	-72.337
11.4291	1.80465	-22.3061	-72.337
11.4291	1.80465	-22.3061	-72.337
11.4291	1.80465	-22.3061	-72.337
11.4692	1.82317	-22.357	-72.3365
11.4692	1.82317	-22.357	-72.3365
11.4692	1.82317	-22.357	-72.3365
11.4692	1.82317	-22.357	-72.3365
11.5143	1.85725	-22.4286	-72.3463
11.5143	1.85725	-22.4286	-72.3463
11.5143	1.85725	-22.4286	-72.3463
11.5143	1.85725	-22.4286	-72.3463
11.5594	1.83246	-22.4664	-72.3488
11.5594	1.83246	-22.4664	-72.3488
11.5594	1.83246	-22.4664	-72.3488
11.5594	1.83246	-22.4664	-72.3488
11.5594	1.83246	-22.4664	-72.3488
11.6095	1.84088	-22.5374	-72.324
11.6095	1.84088	-22.5374	-72.324
11.6095	1.84088	-22.5374	-72.324
11.6095	1.84088	-22.5374	-72.324
11.6095	1.84088	-22.5374	-72.324
11.6496	1.85289	-22.5864	-72.2869
11.6496	1.85289	-22.5864	-72.2869
11.6496	1.85289	-22.5864	-72.2869
11.6496	1.85289	-22.5864	-72.2869
11.6947	1.84099	-22.6604	-72.2635
11.6947	1.84099	-22.6604	-72.2635
11.6947	1.84099	-22.6604	-72.2635
11.6947	1.84099	-22.6604	-72.2635
11.7399	1.88256	-22.6696	-72.2434
11.7399	1.88256	-22.6696	-72.2434
11.7399	1.88256	-22.6696	-72.2434
11.7399	1.88256	-22.6696	-72.2434
11.7399	1.88256	-22.6696	-72.2434
11.79	1.92236	-22.6578	-72.239
11.79	1.92236	-22.6578	-72.239
11.79	1.92236	-22.6578	-72.239
11.79	1.92236	-22.6578	-72.239
11.79	1.92236	-22.6578	-72.239
11.8301	1.93217	-22.635	-72.2305
11.8301	1.93217	-22.635	-72.2305
11.8301	1.93217	-22.635	-72.2305
11.8301	1.93217	-22.635	-72.2305
11.8752	1.94278	-22.5831	-72.2656
11.8752	1.94278	-22.5831	-72.2656
11.8752	1.94278	-22.5831	-72.2656
11.8752	1.94278	-22.5831	-72.2656
11.9203	1.94483	-22.5986	-72.2738
11.9254	1.94782	-22.5847	-72.2791
11.9254	1.94782	-22.5847	-72.2791
11.9254	1.94782	-22.5847	-72.2791
11.9254	1.94782	-22.5847	-72.2791
11.9655	1.93906	-22.5656	-72.3208
11.9655	1.93906	-22.5656	-72.3208
11.9655	1.93906	-22.5656	-72.3208
11.9655	1.93906	-22.5656	-72.3208
11.9655	1.93906	-22.5656	-72.3208
12.0106	1.91037	-22.5889	-72.3521
12.0106	1.91037	-22.5889	-72.3521
12.0106	1.91037	-22.5889	-72.3521
12.0106	1.91037	-22.5889	-72.3521
12.0607	1.90757	-22.6421	-72.3969
12.0607	1.90757	-22.6421	-72.3969
12.0607	1.90757	-22.6421	-72.3969
12.0607	1.90757	-22.6421	-72.3969
12.0607	1.90757	-22.6421	-72.3969
12.1008	1.89763	-22.7488	-72.4181
12.1008	1.89763	-22.7488	-72.4181
12.1008	1.89763	-22.7488	-72.4181
12.1008	1.89763	-22.7488	-72.4181
12.1459	1.87677	-22.8927	-72.4403
12.1459	1.87677	-22.8927	-72.4403
12.1459	1.87677	-22.8927	-72.4403
12.1459	1.87677	-22.8927	-72.4403
12.1459	1.87677	-22.8927	-72.4403
12.191	1.89524	-22.9445	-72.4547
12.191	1.89524	-22.9445	-72.4547
12.191	1.89524	-22.9445	-72.4547
12.191	1.89524	-22.9445	-72.4547
12.2361	1.85871	-23.1223	-72.4707
12.2361	1.85871	-23.1223	-72.4707
12.2361	1.85871	-23.1223	-72.4707
12.2361	1.85871	-23.1223	-72.4707
12.2762	1.82275	-23.2008	-72.4676
12.2863	1.82682	-23.2074	-72.4601
12.2863	1.82682	-23.2074	-72.4601
12.2863	1.82682	-23.2074	-72.4601
12.2863	1.82682	-23.2074	-72.4601
12.3264	1.86281	-23.3006	-72.4661
12.3264	1.86281	-23.3006	-72.4661
12.3264	1.86281	-23.3006	-72.4661
12.3264	1.86281	-23.3006	-72.4661
12.3264	1.86281	-23.3006	-72.4661
12.3665	1.87444	-23.3052	-72.4846
12.3665	1.87444	-23.3052	-72.4846
12.3665	1.87444	-23.3052	-72.4846
12.3665	1.87444	-23.3052	-72.4846
12.4116	1.88193	-23.274	-72.5022
12.4116	1.88193	-23.274	-72.5022
12.4116	1.88193	-23.274	-72.5022
12.4116	1.88193	-23.274	-72.5022
12.4567	1.91725	-23.2062	-72.5166
12.4567	1.91725	-23.2062	-72.5166
12.4567	1.91725	-23.2062	-72.5166
12.4567	1.91725	-23.2062	-72.5166
12.4567	1.91725	-23.2062	-72.5166
12.5018	1.9095	-23.1429	-72.5426
12.5018	1.9095	-23.1429	-72.5426
12.5018	1.9095	-23.1429	-72.5426
12.5018	1.9095	-23.1429	-72.5426
12.5469	1.91093	-23.1856	-72.5615
12.5469	1.91093	-23.1856	-72.5615
12.5469	1.91093	-23.1856	-72.5615
12.5469	1.91093	-23.1856	-72.5615
12.5469	1.91093	-23.1856	-72.5615
12.5971	1.95041	-23.0564	-72.578
12.5971	1.95041	-23.0564	-72.578
12.5971	1.95041	-23.0564	-72.578
12.5971	1.95041	-23.0564	-72.578
12.6372	2.00436	-23.0004	-72.6041
12.6372	2.00436	-23.0004	-72.6041
12.6372	2.00436	-23.0004	-72.6041
12.6372	2.00436	-23.0004	-72.6041
12.6372	2.00436	-23.0004	-72.6041
12.6873	2.00385	-22.8605	-72.613
12.6873	2.00385	-22.8605	-72.613
12.6873	2.00385	-22.8605	-72.613
12.6873	2.00385	-22.8605	-72.613
12.6873	2.00385	-22.8605	-72.613
12.7374	1.95768	-22.9015	-72.5809
12.7374	1.95768	-22.9015	-72.5809
12.7374	1.95768	-22.9015	-72.5809
12.7374	1.95768	-22.9015	-72.5809
12.7775	1.92242	-22.9626	-72.5259
12.7775	1.92242	-22.9626	-72.5259
12.7775	1.92242	-22.9626	-72.5259
12.7775	1.92242	-22.9626	-72.5259
12.7775	1.92242	-22.9626	-72.5259
12.8226	1.90802	-23.0887	-72.4684
12.8226	1.90802	-23.0887	-72.4684
12.8226	1.90802	-23.0887	-72.4684
12.8226	1.90802	-23.0887	-72.4684
12.8677	1.93786	-23.1779	-72.4533
12.8677	1.93786	-23.1779	-72.4533
12.8677	1.93786	-23.1779	-72.4533
12.8677	1.93786	-23.1779	-72.4533
12.8677	1.93786	-23.1779	-72.4533
12.9179	1.99056	-23.4383	-72.4013
12.9179	1.99056	-23.4383	-72.4013
12.9179	1.99056	-23.4383	-72.4013
12.9179	1.99056	-23.4383	-72.4013
12.958	2.00401	-23.447	-72.3876
12.958	2.00401	-23.447	-72.3876
12.958	2.00401	-23.447	-72.3876
12.958	2.00401	-23.447	-72.3876
12.958	2.00401	-23.447	-72.3876
13.0031	2.00642	-23.5027	-72.3795
13.0031	2.00642	-23.5027	-72.3795
13.0031	2.00642	-23.5027	-72.3795
13.0031	2.00642	-23.5027	-72.3795
13.0482	2.04482	-23.506	-72.4013
13.0532	2.04781	-23.5151	-72.4115
13.0532	2.04781	-23.5151	-72.4115
13.0532	2.04781	-23.5151	-72.4115
13.0532	2.04781	-23.5151	-72.4115
13.0983	2.04992	-23.5119	-72.4371
13.0983	2.04992	-23.5119	-72.4371
13.0983	2.04992	-23.5119	-72.4371
13.0983	2.04992	-23.5119	-72.4371
13.0983	2.04992	-23.5119	-72.4371
13.1435	2.10185	-23.4478	-72.4852
13.1435	2.10185	-23.4478	-72.4852
13.1435	2.10185	-23.4478	-72.4852
13.1435	2.10185	-23.4478	-72.4852
13.1886	2.13666	-23.3686	-72.5524
13.1936	2.13211	-23.3659	-72.5614
13.1936	2.13211	-23.3659	-72.5614
13.1936	2.13211	-23.3659	-72.5614
13.1936	2.13211	-23.3659	-72.5614
13.2337	2.15578	-23.4008	-72.603
13.2337	2.15578	-23.4008	-72.603
13.2337	2.15578	-23.4008	-72.603
13.2337	2.15578	-23.4008	-72.603
13.2788	2.11397	-23.5083	-72.6121
13.2788	2.11397	-23.5083	-72.6121
13.2788	2.11397	-23.5083	-72.6121
13.2788	2.11397	-23.5083	-72.6121
13.2788	2.11397	-23.5083	-72.6121
13.3239	2.07884	-23.5653	-72.651
13.3239	2.07884	-23.5653	-72.651
13.3239	2.07884	-23.5653	-72.651
13.3239	2.07884	-23.5653	-72.651
13.3239	2.07884	-23.5653	-72.651
13.369	2.04553	-23.7624	-72.6943
13.369	2.04553	-23.7624	-72.6943
13.369	2.04553	-23.7624	-72.6943
13.369	2.04553	-23.7624	-72.6943
13.4192	1.99162	-24.0525	-72.713
13.4192	1.99162	-24.0525	-72.713
13.4192	1.99162	-24.0525	-72.713
13.4192	1.99162	-24.0525	-72.713
13.4192	1.99162	-24.0525	-72.713
13.4693	1.93268	-24.3708	-72.7304
13.4693	1.93268	-24.3708	-72.7304
13.4693	1.93268	-24.3708	-72.7304
13.4693	1.93268	-24.3708	-72.7304
13.4693	1.93268	-24.3708	-72.7304
13.5094	1.87935	-24.5608	-72.7477
13.5094	1.87935	-24.5608	-72.7477
13.5094	1.87935	-24.5608	-72.7477
13.5094	1.87935	-24.5608	-72.7477
13.5545	1.88608	-24.7547	-72.8028
13.5545	1.88608	-24.7547	-72.8028
13.5545	1.88608	-24.7547	-72.8028
13.5545	1.88608	-24.7547	-72.8028
13.5996	1.83987	-24.9392	-72.821
13.5996	1.83987	-24.9392	-72.821
13.5996	1.83987	-24.9392	-72.821
13.5996	1.83987	-24.9392	-72.821
13.5996	1.83987	-24.9392	-72.821
13.6497	1.89313	-25.0233	-72.8965
13.6497	1.89313	-25.0233	-72.8965
13.6497	1.89313	-25.0233	-72.8965
13.6497	1.89313	-25.0233	-72.8965
13.6497	1.89313	-25.0233	-72.8965
13.6898	1.86352	-25.0892	-72.9415
13.6898	1.86352	-25.0892	-72.9415
13.6898	1.86352	-25.0892	-72.9415
13.6898	1.86352	-25.0892	-72.9415
13.735	1.90132	-25.1107	-73.0099
13.735	1.90132	-25.1107	-73.0099
13.735	1.90132	-25.1107	-73.0099
13.735	1.90132	-25.1107	-73.0099
13.7801	1.94666	-25.0754	-73.0712
13.7801	1.94666	-25.0754	-73.0712
13.7801	1.94666	-25.0754	-73.0712
13.7801	1.94666	-25.0754	-73.0712
13.7801	1.94666	-25.0754	-73.0712
13.8302	1.9549	-25.0006	-73.1127
13.8302	1.9549	-25.0006	-73.1127
13.8302	1.9549	-25.0006	-73.1127
13.8302	1.9549	-25.0006	-73.1127
13.8302	1.9549	-25.0006	-73.1127
13.8703	1.94924	-24.9348	-73.127
13.8703	1.94924	-24.9348	-73.127
13.8703	1.94924	-24.9348	-73.127
13.8703	1.94924	-24.9348	-73.127
13.9154	2.00875	-24.8248	-73.1866
13.9154	2.00875	-24.8248	-73.1866
13.9154	2.00875	-24.8248	-73.1866
13.9154	2.00875	-24.8248	-73.1866
13.9605	2.06264	-24.6863	-73.1978
13.9655	2.07231	-24.6568	-73.1996
13.9655	2.07231	-24.6568	-73.1996
13.9655	2.07231	-24.6568	-73.1996
13.9655	2.07231	-24.6568	-73.1996
14.0056	2.09092	-24.55	-73.2135
14.0056	2.09092	-24.55	-73.2135
14.0056	2.09092	-24.55	-73.2135
14.0056	2.09092	-24.55	-73.2135
14.0056	2.09092	-24.55	-73.2135
14.0508	2.09929	-24.4466	-73.1603
14.0508	2.09929	-24.4466	-73.1603
14.0508	2.09929	-24.4466	-73.1603
14.0508	2.09929	-24.4466	-73.1603
14.0959	2.0889	-24.3675	-73.0784
14.0959	2.0889	-24.3675	-73.0784
14.0959	2.0889	-24.3675	-73.0784
14.0959	2.0889	-24.3675	-73.0784
14.141	2.08941	-24.3304	-72.9792
14.146	2.0949	-24.3283	-72.9701
14.146	2.0949	-24.3283	-72.9701
14.146	2.0949	-24.3283	-72.9701
14.146	2.0949	-24.3283	-72.9701
14.1861	2.13759	-24.3702	-72.8959
14.1861	2.13759	-24.3702	-72.8959
14.1861	2.13759	-24.3702	-72.8959
14.1861	2.13759	-24.3702	-72.8959
14.1861	2.13759	-24.3702	-72.8959
14.2262	2.15001	-24.3519	-72.813
14.2262	2.15001	-24.3519	-72.813
14.2262	2.15001	-24.3519	-72.813
14.2262	2.15001	-24.3519	-72.813
14.2713	2.15649	-24.316	-72.7169
14.2713	2.15649	-24.316	-72.7169
14.2713	2.15649	-24.316	-72.7169
14.2713	2.15649	-24.316	-72.7169
14.3164	2.12362	-24.3137	-72.5828
14.3164	2.12362	-24.3137	-72.5828
14.3164	2.12362	-24.3137	-72.5828
14.3164	2.12362	-24.3137	-72.5828
14.3164	2.12362	-24.3137	-72.5828
14.3615	2.15471	-24.165	-72.5053
14.3615	2.15471	-24.165	-72.5053
14.3615	2.15471	-24.165	-72.5053
14.3615	2.15471	-24.165	-72.5053
14.4066	2.22317	-23.9447	-72.4624
14.4066	2.22317	-23.9447	-72.4624
14.4066	2.22317	-23.9447	-72.4624
14.4066	2.22317	-23.9447	-72.4624
14.4066	2.22317	-23.9447	-72.4624
14.4517	2.27442	-23.6815	-72.4522
14.4517	2.27442	-23.6815	-72.4522
14.4517	2.27442	-23.6815	-72.4522
14.4517	2.27442	-23.6815	-72.4522
14.4969	2.28741	-23.473	-72.4398
14.5019	2.27422	-23.4092	-72.429
14.5019	2.27422	-23.4092	-72.429
14.5019	2.27422	-23.4092	-72.429
14.5019	2.27422	-23.4092	-72.429
14.542	2.25501	-23.2639	-72.3606
14.542	2.25501	-23.2639	-72.3606
14.542	2.25501	-23.2639	-72.3606
14.542	2.25501	-23.2639	-72.3606
14.5871	2.30245	-23.117	-72.3438
14.5871	2.30245	-23.117	-72.3438
14.5871	2.30245	-23.117	-72.3438
14.5871	2.30245	-23.117	-72.3438
14.5871	2.30245	-23.117	-72.3438
14.6372	2.30392	-23.074	-72.3127
14.6372	2.30392	-23.074	-72.3127
14.6372	2.30392	-23.074	-72.3127
14.6372	2.30392	-23.074	-72.3127
14.6773	2.28442	-23.0404	-72.256
14.6773	2.28442	-23.0404	-72.256
14.6773	2.28442	-23.0404	-72.256
14.6773	2.28442	-23.0404	-72.256
14.6773	2.28442	-23.0404	-72.256
14.7224	2.26032	-23.088	-72.1687
14.7224	2.26032	-23.088	-72.1687
14.7224	2.26032	-23.088	-72.1687
14.7224	2.26032	-23.088	-72.1687
14.7676	2.19016	-23.2644	-72.0771
14.7676	2.19016	-23.2644	-72.0771
14.7676	2.19016	-23.2644	-72.0771
14.7676	2.19016	-23.2644	-72.0771
14.7676	2.19016	-23.2644	-72.0771
14.8177	2.16943	-23.313	-72.0036
14.8177	2.16943	-23.313	-72.0036
14.8177	2.16943	-23.313	-72.0036
14.8177	2.16943	-23.313	-72.0036

## Sheet: Fig. 6B
Time	Roll	Pitch	Yaw		Time	Cmd Roll	Cmd Pitch	Cmd Yaw		Time	Force x	Force y	Force z	Torque x	Torque y	Torque z
0	1.75416	-2.46784	1.51804		0	1.67307	-2.97898	1.1909		0	0.0257521	-0.00349325	-0.131366	-0.000538758	-0.00110086	0.000351901
0	1.75416	-2.46784	1.51804		0.0325906	1.6743	-2.97737	1.19544		0.0434446	0.037562	-0.00611921	-0.131406	-0.000670024	-0.000724145	0.000386248
0	1.75416	-2.46784	1.51804		0.0434687	1.52141	-3.28509	1.18002		0.0882709	0.00781014	-0.00537223	-0.134557	-0.000770513	-0.00139433	0.000431586
0	1.75416	-2.46784	1.51804		0.0766144	1.52658	-3.28972	1.18184		0.142477	0.00126062	-0.0146961	-0.134984	-0.000648756	-0.001541	0.000518273
0	1.75416	-2.46784	1.51804		0.0873811	1.27828	-2.88753	1.19345		0.188544	0.0117834	-0.0273478	-0.133522	-0.000425372	-0.00130284	0.00060238
0.0501292	1.60575	-2.72308	1.51632		0.120614	1.27858	-2.88866	1.19624		0.238248	0.0156111	-0.0224985	-0.134378	-0.00103409	-0.00105273	0.00061507
0.0501292	1.60575	-2.72308	1.51632		0.13144	1.22026	-2.50263	1.17993		0.288383	0.00804197	-0.0187722	-0.135912	-0.00149447	-0.00126864	0.000632778
0.0501292	1.60575	-2.72308	1.51632		0.142442	1.22519	-2.49249	1.18611		0.338454	-0.0159751	-0.0166034	-0.138438	-0.00174866	-0.00215581	0.000657935
0.0501292	1.60575	-2.72308	1.51632		0.176745	1.20093	-2.51728	1.18652		0.388244	-0.0892082	-0.0751223	-0.139819	-0.00112458	-0.00336616	-0.00157869
0.0952449	1.45225	-3.35447	1.48348		0.188078	0.932923	-2.42751	1.19193		0.438273	-0.173946	-0.131738	-0.138984	-0.000353951	-0.00497979	-0.00382957
0.100258	1.42062	-3.42179	1.47951		0.220579	0.818145	-2.27738	1.2054		0.507278	-0.261612	-0.127182	-0.130638	0.000199261	-0.00793692	-0.0041371
0.100258	1.42062	-3.42179	1.47951		0.265734	0.718932	-2.28555	1.22229		0.551444	-0.254931	-0.126936	-0.133708	0.00116603	-0.00825939	-0.00438943
0.100258	1.42062	-3.42179	1.47951		0.308978	0.73764	-2.29138	1.22663		0.588256	-0.230908	-0.127836	-0.13742	0.00160537	-0.0077699	-0.00446667
0.100258	1.42062	-3.42179	1.47951		0.320131	0.576964	-1.86384	1.23568		0.659895	-0.241303	-0.159183	-0.136156	0.00280369	-0.00851687	-0.00413787
0.140361	1.18158	-3.90097	1.48026		0.352542	0.586976	-1.86535	1.238		0.70276	-0.264112	-0.179614	-0.13568	0.00357166	-0.0095286	-0.00448757
0.140361	1.18158	-3.90097	1.48026		0.363516	0.437439	-1.60881	1.19861		0.754112	-0.28064	-0.166335	-0.13667	0.00304703	-0.00989747	-0.00536318
0.140361	1.18158	-3.90097	1.48026		0.374453	0.441262	-1.61526	1.1989		0.799382	-0.308156	-0.130357	-0.13967	0.00221734	-0.0102462	-0.00520312
0.140361	1.18158	-3.90097	1.48026		0.408598	0.40212	-3.09608	0.491013		0.843213	-0.343423	-0.100017	-0.143125	0.00154218	-0.0103559	-0.00477688
0.180465	1.073	-4.24225	1.49135		0.41941	0.293079	-2.89179	0.504752		0.888793	-0.392198	-0.106284	-0.146136	0.00157631	-0.00979606	-0.00454244
0.180465	1.073	-4.24225	1.49135		0.452539	0.271622	-2.88755	0.500732		0.942452	-0.399201	-0.117578	-0.145702	0.00159563	-0.00753974	-0.0041344
0.180465	1.073	-4.24225	1.49135		0.463344	0.411383	-2.01851	-0.019307		0.988398	-0.328662	-0.133959	-0.139228	0.00158156	-0.00302273	-0.00355694
0.180465	1.073	-4.24225	1.49135		0.496624	0.380949	-2.02312	-0.0148484		1.03834	-0.255325	-0.107096	-0.132514	0.000598356	0.000405635	-0.00359946
0.180465	1.073	-4.24225	1.49135		0.507363	0.177541	-1.26803	-0.383606		1.08826	-0.175261	-0.0777533	-0.127761	-0.00036274	0.00399687	-0.00353478
0.230594	0.871955	-4.85091	1.51338		0.540592	0.342379	-0.0759749	-0.556653		1.13826	-0.133665	-0.0624417	-0.136603	-0.000369	0.00519708	-0.00301334
0.230594	0.871955	-4.85091	1.51338		0.551394	0.338779	-0.0819942	-0.552832		1.18826	-0.0789838	-0.0569191	-0.137423	-0.000390104	0.00619373	-0.00249678
0.230594	0.871955	-4.85091	1.51338		0.562771	0.055532	-0.471741	-0.869315		1.23831	-0.0165212	-0.0576907	-0.133122	-0.000420453	0.00705051	-0.00198859
0.230594	0.871955	-4.85091	1.51338		0.602194	0.059064	-0.536708	-0.867191		1.30723	-0.044572	-0.0595409	-0.13342	-0.000317816	0.00617087	-0.00094616
0.27571	0.701192	-5.10196	1.52616		0.614634	0.0527789	-0.60782	-0.867605		1.35158	-0.0592793	-0.0552243	-0.133687	-0.000335288	0.0057741	-5.69248e-05
0.280723	0.68614	-5.10386	1.52626		0.644603	-0.191116	0.166481	-0.947679		1.40731	-0.0524918	-0.0339454	-0.134048	-0.00064101	0.00624085	0.00104114
0.280723	0.68614	-5.10386	1.52626		0.656734	-0.264201	0.157196	-0.941182		1.4512	-0.00631874	-0.0453097	-0.124781	-0.000273087	0.00930129	0.00294467
0.280723	0.68614	-5.10386	1.52626		0.688579	0.0588062	-0.268145	-1.05886		1.48844	0.0153367	-0.0533898	-0.120228	-5.74115e-05	0.0107346	0.00373939
0.280723	0.68614	-5.10386	1.52626		0.70084	0.167012	-0.633172	-0.988252		1.53896	0.0265679	-0.0486561	-0.121699	-3.24259e-05	0.0118797	0.00441686
0.320826	0.568852	-5.54662	1.47682		0.73263	0.139697	-0.607847	-0.973235		1.59989	0.0324306	-0.051073	-0.12366	0.000198045	0.0125173	0.00511868
0.320826	0.568852	-5.54662	1.47682		0.743403	0.252577	0.012076	-0.933029		1.63824	0.0331135	-0.0603862	-0.126093	0.000626649	0.0126654	0.00584381
0.320826	0.568852	-5.54662	1.47682		0.754354	0.257785	0.00435513	-0.925859		1.68829	0.0292146	-0.0555783	-0.137763	0.000590525	0.0117337	0.00671931
0.320826	0.568852	-5.54662	1.47682		0.788557	0.269566	0.0278056	-0.927377		1.73837	0.0233683	-0.0437327	-0.153767	0.000283934	0.0100299	0.00779217
0.360929	0.47049	-5.63338	0.596711		0.799373	0.357575	-0.52016	-0.838506		1.78839	0.0207339	-0.0310914	-0.161379	-0.000313351	0.00786972	0.00859243
0.360929	0.47049	-5.63338	0.596711		0.832563	0.390001	-0.499434	-0.812251		1.83833	-0.00964343	0.00212344	-0.168661	-0.00117389	0.00566987	0.00906798
0.360929	0.47049	-5.63338	0.596711		0.843337	0.291144	0.325223	-0.647458		1.88826	-0.0573906	0.0481107	-0.175658	-0.00219344	0.00346711	0.00933178
0.360929	0.47049	-5.63338	0.596711		0.877831	0.348161	0.307959	-0.643933		1.93825	-0.0630151	0.046889	-0.180497	-0.00221293	0.00308872	0.00920108
0.360929	0.47049	-5.63338	0.596711		0.888927	0.378588	0.165178	-0.487333		1.98838	-0.0586861	0.0530384	-0.181164	-0.00233857	0.00337141	0.00901201
0.406085	0.402039	-4.69377	-0.0636659		0.920698	0.414719	0.165761	-0.467022		2.03826	-0.0400243	0.0698437	-0.17586	-0.00261819	0.00460596	0.00873659
0.406085	0.402039	-4.69377	-0.0636659		0.931493	0.396629	1.06697	-0.227341		2.09616	-0.0588873	0.0866634	-0.179964	-0.00272323	0.00505089	0.00820746
0.406085	0.402039	-4.69377	-0.0636659		0.942492	0.406075	1.04372	-0.224313		2.153	-0.0593068	0.0812952	-0.185195	-0.00236554	0.00574263	0.0075572
0.406085	0.402039	-4.69377	-0.0636659		0.977629	0.374799	0.997358	-0.226147		2.20985	-0.0330712	0.056408	-0.187557	-0.00172368	0.00662625	0.00706678
0.451201	0.0313918	-4.16382	-0.513812		0.98852	0.26964	0.674479	0.0215949		2.24736	0.00225101	0.0738956	-0.189634	-0.00196727	0.00743176	0.00638635
0.451201	0.0313918	-4.16382	-0.513812		1.02139	0.259489	0.662267	0.0287465		2.29165	0.0513382	0.110302	-0.192257	-0.00256873	0.00845999	0.00543596
0.451201	0.0313918	-4.16382	-0.513812		1.03235	0.47618	0.708968	0.38609		2.33823	0.0681276	0.1232	-0.196095	-0.00288421	0.00832946	0.00437541
0.451201	0.0313918	-4.16382	-0.513812		1.06478	0.447148	0.679654	0.387123		2.3884	0.0849366	0.132983	-0.200677	-0.00312374	0.00809712	0.00310311
0.496317	0.0542448	-4.29966	-0.759326		1.10933	0.678797	0.425857	0.761038		2.43959	0.0869935	0.119194	-0.204786	-0.00278758	0.00758194	0.00193943
0.496317	0.0542448	-4.29966	-0.759326		1.122	0.929485	0.101812	1.2181		2.48834	0.113606	0.112571	-0.204003	-0.00236885	0.00795255	0.000830692
0.496317	0.0542448	-4.29966	-0.759326		1.15256	0.912576	0.0924729	1.21778		2.53826	0.155597	0.110581	-0.20011	-0.00190178	0.00888386	-0.000231749
0.496317	0.0542448	-4.29966	-0.759326		1.16339	1.0361	-0.491117	1.60571		2.58826	0.124996	0.119551	-0.203262	-0.00225234	0.00875217	-0.00145665
0.496317	0.0542448	-4.29966	-0.759326		1.17433	1.05611	-0.490575	1.61272		2.63829	0.107922	0.113874	-0.206177	-0.00216697	0.00881495	-0.00269213
0.546446	-0.253949	-4.60849	-1.13463		1.20925	1.04594	-0.546727	1.60837		2.68825	0.110002	0.0871157	-0.208792	-0.00145538	0.00915746	-0.0039603
0.546446	-0.253949	-4.60849	-1.13463		1.22007	0.980151	-1.22038	2.04246		2.74468	0.129259	0.0764341	-0.207104	-0.00116147	0.0100263	-0.00518549
0.546446	-0.253949	-4.60849	-1.13463		1.25275	0.982936	-1.20946	2.04543		2.80347	0.186684	0.0607837	-0.205883	-0.00099833	0.0119377	-0.00667433
0.546446	-0.253949	-4.60849	-1.13463		1.26358	1.16928	-1.47362	2.54305		2.84363	0.237634	0.0472667	-0.207095	-0.00098179	0.0134117	-0.00737404
0.546446	-0.253949	-4.60849	-1.13463		1.29663	1.17132	-1.48245	2.54344		2.90021	0.271227	0.0315503	-0.209588	-0.00078183	0.0142969	-0.00804427
0.586549	-0.428975	-4.67841	-1.23379		1.30743	1.0888	-1.76345	3.08501		2.94346	0.303888	0.0239519	-0.211231	-0.000693522	0.0151276	-0.00866511
0.586549	-0.428975	-4.67841	-1.23379		1.34089	1.09376	-1.75323	3.08147		2.98835	0.351626	0.0416621	-0.209261	-0.00109906	0.016392	-0.00919614
0.586549	-0.428975	-4.67841	-1.23379		1.35168	1.28704	-1.64338	3.49512		3.04753	0.40151	0.0551269	-0.206895	-0.00139289	0.0177669	-0.00979439
0.586549	-0.428975	-4.67841	-1.23379		1.36293	1.28067	-1.64907	3.49502		3.09522	0.420788	0.0326594	-0.204287	-0.000793188	0.0185924	-0.0102635
0.631665	-0.518198	-4.58407	-1.35231		1.39664	1.2103	-2.01399	3.87919		3.13826	0.426961	0.0460731	-0.203044	-0.00107481	0.0193855	-0.0105049
0.631665	-0.518198	-4.58407	-1.35231		1.4074	1.253	-2.01972	3.88601		3.18827	0.431885	0.0738634	-0.201715	-0.00169226	0.0204568	-0.010773
0.631665	-0.518198	-4.58407	-1.35231		1.44056	1.10301	-2.01857	4.25797		3.23831	0.44943	0.0480058	-0.196293	-0.000856848	0.0216492	-0.0111071
0.631665	-0.518198	-4.58407	-1.35231		1.45139	1.12796	-2.16059	4.29555		3.28828	0.459896	0.0365791	-0.193283	-0.00031096	0.0225791	-0.0113264
0.676781	-0.666688	-4.43569	-1.28139		1.48466	1.13564	-2.1648	4.29793		3.33833	0.460362	0.0456816	-0.193691	-0.000172472	0.023146	-0.011384
0.676781	-0.666688	-4.43569	-1.28139		1.52881	1.25508	-2.47347	4.96033		3.38826	0.461716	0.0515202	-0.192636	-0.000118029	0.0239886	-0.0116726
0.676781	-0.666688	-4.43569	-1.28139		1.57276	1.19676	-2.52208	4.94657		3.43839	0.478353	0.0570801	-0.189568	-5.53544e-05	0.025184	-0.011946
0.676781	-0.666688	-4.43569	-1.28139		1.58519	1.34124	-2.43338	5.17572		3.48825	0.554005	0.0649643	-0.179937	0.000121829	0.0275489	-0.0119588
0.676781	-0.666688	-4.43569	-1.28139		1.59805	1.28579	-2.43879	5.1633		3.55544	0.574843	0.0665694	-0.176507	0.000105427	0.0286797	-0.0120844
0.72691	-0.748621	-4.02707	-1.22185		1.62945	1.37135	-2.83474	5.2928		3.59911	0.56054	0.0641569	-0.177064	-3.41682e-05	0.0290127	-0.0122805
0.72691	-0.748621	-4.02707	-1.22185		1.67278	1.32429	-2.81734	5.28832		3.64377	0.580358	0.0392522	-0.176246	0.000288336	0.0299133	-0.0125441
0.72691	-0.748621	-4.02707	-1.22185		1.68366	1.51495	-3.16001	5.35324		3.69979	0.616545	0.0232413	-0.173865	0.000489488	0.0312971	-0.0131506
0.72691	-0.748621	-4.02707	-1.22185		1.7167	1.47669	-3.14561	5.34731		3.74319	0.659591	0.0170886	-0.170644	0.000559105	0.0328289	-0.013927
0.72691	-0.748621	-4.02707	-1.22185		1.72757	1.39835	-3.46109	5.30682		3.78826	0.64311	0.0194367	-0.173523	0.000563028	0.0327187	-0.0142909
0.767013	-0.902206	-3.28376	-1.06662		1.76077	1.38457	-3.43889	5.30308		3.84709	0.623059	0.0222935	-0.177026	0.000567801	0.0325846	-0.0147337
0.767013	-0.902206	-3.28376	-1.06662		1.7716	1.37817	-3.52135	5.1468		3.89125	0.659515	-0.0253583	-0.171259	0.00186971	0.0339592	-0.0156227
0.767013	-0.902206	-3.28376	-1.06662		1.78256	1.22119	-3.44969	4.9514		3.93852	0.691346	-0.0392969	-0.167566	0.00228676	0.0351484	-0.0163268
0.767013	-0.902206	-3.28376	-1.06662		1.82053	1.23758	-3.43187	4.94005		3.98827	0.740227	-0.0354614	-0.163117	0.00227067	0.0369645	-0.0173423
0.812129	-1.09749	-2.56413	-0.845057		1.83132	1.26329	-3.42817	4.93921		4.03838	0.754144	-0.0363945	-0.163564	0.00235283	0.0374925	-0.0181581
0.812129	-1.09749	-2.56413	-0.845057		1.86508	1.24673	-3.39812	4.63537		4.08825	0.757848	-0.0372551	-0.164496	0.00247575	0.0377369	-0.0192165
0.812129	-1.09749	-2.56413	-0.845057		1.87581	1.33647	-3.25589	4.6167		4.13841	0.74837	-0.0306694	-0.160602	0.00253234	0.037839	-0.0204631
0.812129	-1.09749	-2.56413	-0.845057		1.90964	1.19165	-3.11565	4.17283		4.20725	0.725724	-0.0184137	-0.162144	0.00239053	0.0377458	-0.0215162
0.857245	-1.22574	-1.81703	-0.630903		1.92156	1.21604	-3.02955	4.16391		4.25137	0.692137	-0.00501313	-0.167086	0.00230305	0.0377766	-0.0235762
0.857245	-1.22574	-1.81703	-0.630903		1.95275	1.15217	-2.67347	3.74619		4.30703	0.692479	-0.0115672	-0.168842	0.00254146	0.0380946	-0.0246766
0.857245	-1.22574	-1.81703	-0.630903		1.96357	1.0916	-2.44705	3.31619		4.35127	0.71178	-0.0118115	-0.171943	0.00254986	0.0390452	-0.0272699
0.857245	-1.22574	-1.81703	-0.630903		1.97467	1.11696	-2.44998	3.31613		4.38836	0.725707	-0.00726402	-0.172953	0.00238407	0.0395139	-0.0283806
0.857245	-1.22574	-1.81703	-0.630903		2.00962	1.09143	-2.44292	3.31794		4.43856	0.741255	-0.00873777	-0.179461	0.00224524	0.0400873	-0.0301563
0.907374	-1.28288	-0.901297	-0.3343		2.02073	0.984474	-2.15804	2.69714		4.49429	0.757497	-0.0121036	-0.186934	0.00213115	0.0405151	-0.0318717
0.907374	-1.28288	-0.901297	-0.3343		2.05255	0.956367	-2.16706	2.69114		4.53948	0.784713	-0.0143878	-0.194031	0.0019747	0.0406078	-0.0335367
0.907374	-1.28288	-0.901297	-0.3343		2.0634	1.09816	-2.00863	2.09543		4.58827	0.817186	-0.00594675	-0.200645	0.00144714	0.0406093	-0.0352864
0.907374	-1.28288	-0.901297	-0.3343		2.09644	1.05731	-2.17299	2.03891		4.63827	0.845665	0.00624141	-0.20565	0.000838392	0.0405639	-0.0367195
0.907374	-1.28288	-0.901297	-0.3343		2.14227	1.15137	-1.6238	1.52051		4.68826	0.882139	-0.00477042	-0.211334	0.000526876	0.0401792	-0.0386575
0.947477	-1.35477	-0.759198	-0.00543999		2.15308	1.13943	-1.54098	0.961453		4.73827	0.915303	-0.0151814	-0.216223	0.000211243	0.0397654	-0.0405577
0.947477	-1.35477	-0.759198	-0.00543999		2.1847	1.12964	-1.5396	0.966224		4.78826	0.932651	-0.00230035	-0.218364	-0.00041083	0.0395718	-0.0419478
0.947477	-1.35477	-0.759198	-0.00543999		2.20821	0.973773	-1.45095	0.330137		4.86061	0.953727	0.00670148	-0.220334	-0.0012527	0.0395284	-0.0437566
0.947477	-1.35477	-0.759198	-0.00543999		2.23657	0.94807	-1.46418	0.329641		4.90311	0.98427	0.0162977	-0.222017	-0.00254472	0.0397994	-0.0462087
0.992593	-1.16757	-0.677584	0.446988		2.24739	0.924262	-1.516	-0.296119		4.95457	1.00413	0.0265925	-0.222388	-0.00336825	0.0401667	-0.0474255
0.992593	-1.16757	-0.677584	0.446988		2.28095	0.887613	-1.5244	-0.300107		5.00008	1.01777	0.0486923	-0.225117	-0.00455497	0.0404854	-0.0490764
0.992593	-1.16757	-0.677584	0.446988		2.29169	0.921007	-1.5868	-0.944415		5.04355	1.02158	0.0654321	-0.227618	-0.0053233	0.0406213	-0.0501109
0.992593	-1.16757	-0.677584	0.446988		2.32475	0.92857	-1.59234	-0.93367		5.08827	1.06941	0.0736397	-0.230074	-0.00616826	0.0418006	-0.0521219
1.03771	-1.06443	-1.14934	0.928727		2.36976	0.964161	-1.76691	-2.17893		5.14236	1.12386	0.0723912	-0.232471	-0.00682767	0.0431509	-0.0541968
1.03771	-1.06443	-1.14934	0.928727		2.41278	1.00907	-1.80967	-2.17362		5.18828	1.15928	0.0571067	-0.235638	-0.00714906	0.0441069	-0.0559474
1.03771	-1.06443	-1.14934	0.928727		2.42526	0.935422	-1.72511	-2.6134		5.23835	1.20608	0.0444994	-0.241883	-0.00753734	0.0449444	-0.0582023
1.03771	-1.06443	-1.14934	0.928727		2.43776	0.948835	-1.72632	-2.61212		5.2883	1.25392	0.0361983	-0.249514	-0.00791234	0.0455431	-0.0604724
1.03771	-1.06443	-1.14934	0.928727		2.46867	0.922784	-1.7284	-2.61002		5.33829	1.3015	0.0376382	-0.260833	-0.00845215	0.0458499	-0.0621155
1.08784	-0.830135	-1.52806	1.5085		2.48066	0.930759	-1.91348	-3.06001		5.38826	1.3601	0.0351604	-0.275247	-0.0090334	0.0460691	-0.0639318
1.08784	-0.830135	-1.52806	1.5085		2.51296	0.90734	-1.90944	-3.05769		5.4387	1.41982	0.0160899	-0.291771	-0.00929992	0.0456749	-0.0649743
1.08784	-0.830135	-1.52806	1.5085		2.52489	0.946498	-1.81154	-3.44521		5.50706	1.45938	-0.0123835	-0.306546	-0.00953855	0.0448842	-0.0655166
1.08784	-0.830135	-1.52806	1.5085		2.55662	0.938326	-1.82395	-3.44087		5.55153	1.48415	-0.0500112	-0.321005	-0.00988967	0.0436731	-0.0656982
1.08784	-0.830135	-1.52806	1.5085		2.56742	0.820044	-2.02153	-3.80878		5.60774	1.47954	-0.0602435	-0.323817	-0.010283	0.0431516	-0.0655903
1.12794	-0.939475	-2.04207	2.01528		2.60253	0.812327	-2.02611	-3.80561		5.6519	1.47837	-0.0827927	-0.31792	-0.0108248	0.0440123	-0.0663929
1.12794	-0.939475	-2.04207	2.01528		2.6133	1.03179	-1.84414	-4.01761		5.6885	1.47975	-0.0944173	-0.312234	-0.0110329	0.0448959	-0.0670342
1.12794	-0.939475	-2.04207	2.01528		2.62455	1.037	-1.84274	-4.01334		5.75096	1.56363	-0.196558	-0.286112	-0.00953353	0.0514578	-0.0670148
1.12794	-0.939475	-2.04207	2.01528		2.65712	1.0672	-1.9861	-4.21413		5.79855	1.61169	-0.240781	-0.275228	-0.00893022	0.0547981	-0.0672751
1.17306	-1.00848	-2.55814	2.57528		2.6679	1.03844	-1.97743	-4.21003		5.84374	1.73451	-0.312651	-0.25764	-0.00838314	0.0624347	-0.0692453
1.17306	-1.00848	-2.55814	2.57528		2.7011	1.02049	-1.98027	-4.21069		5.88825	1.84753	-0.364376	-0.24404	-0.00759557	0.0681255	-0.0712209
1.17306	-1.00848	-2.55814	2.57528		2.71183	1.16097	-1.9267	-4.3073		5.93828	1.99881	-0.429454	-0.226581	-0.00645939	0.0753571	-0.0739121
1.17306	-1.00848	-2.55814	2.57528		2.74474	1.13629	-1.93578	-4.30485		5.98834	2.13605	-0.46322	-0.232503	-0.00502393	0.0799793	-0.0755909
1.21817	-0.991174	-2.94804	3.21044		2.78946	1.03379	-2.02517	-4.33308		6.03852	2.26534	-0.481485	-0.242784	-0.00383246	0.0836366	-0.0773905
1.21817	-0.991174	-2.94804	3.21044		2.80201	1.22948	-2.06707	-4.33653		6.08826	2.38504	-0.477781	-0.259459	-0.00297398	0.0859624	-0.0793887
1.21817	-0.991174	-2.94804	3.21044		2.83293	1.25444	-2.0676	-4.33314		6.13828	2.4342	-0.508186	-0.281767	-0.00187058	0.0849165	-0.0799764
1.21817	-0.991174	-2.94804	3.21044		2.84363	1.18061	-2.23039	-4.29465		6.18825	2.50143	-0.539409	-0.308946	-0.000729957	0.0831698	-0.0806626
1.21817	-0.991174	-2.94804	3.21044		2.85497	1.18478	-2.2457	-4.29663		6.23835	2.59589	-0.546978	-0.335471	-0.000418329	0.0796062	-0.0812153
1.2683	-0.822954	-3.12545	3.88573		2.88942	1.31046	-2.42832	-4.17462		6.30735	2.67083	-0.547593	-0.360908	0.000279329	0.0750667	-0.0817478
1.2683	-0.822954	-3.12545	3.88573		2.90036	1.29329	-2.49494	-4.1742		6.35152	2.71328	-0.525908	-0.393511	0.00211699	0.066238	-0.0820061
1.2683	-0.822954	-3.12545	3.88573		2.93262	1.28325	-2.49819	-4.17329		6.40737	2.66891	-0.494776	-0.404203	0.00309202	0.0613568	-0.0809586
1.2683	-0.822954	-3.12545	3.88573		2.94341	1.26582	-2.82787	-4.04516		6.45229	2.59909	-0.447353	-0.415912	0.00505839	0.053718	-0.0793545
1.2683	-0.822954	-3.12545	3.88573		2.97666	1.24923	-2.82931	-4.04422		6.49841	2.56484	-0.425358	-0.41749	0.00637539	0.0500038	-0.0786031
1.3084	-0.585317	-2.95524	4.40183		2.98745	1.59237	-3.19116	-3.85813		6.53834	2.49937	-0.426945	-0.410216	0.00757677	0.0478703	-0.0785198
1.3084	-0.585317	-2.95524	4.40183		3.02069	1.66814	-3.53263	-3.60512		6.59946	2.40656	-0.43834	-0.397748	0.00900378	0.0458872	-0.0786851
1.3084	-0.585317	-2.95524	4.40183		3.03317	1.70647	-3.65246	-3.61239		6.64292	2.42873	-0.513657	-0.364517	0.00917271	0.0513234	-0.0752674
1.3084	-0.585317	-2.95524	4.40183		3.04602	1.79187	-3.82311	-3.29989		6.68827	2.38972	-0.568471	-0.339648	0.00821603	0.0553145	-0.0727846
1.35352	-0.72275	-2.96674	4.90354		3.08115	1.79339	-3.89564	-3.30088		6.73825	2.27655	-0.642661	-0.305239	0.00573955	0.0607544	-0.0694289
1.35352	-0.72275	-2.96674	4.90354		3.09315	1.7748	-3.92893	-3.30074		6.78826	2.12884	-0.398911	-0.239993	0.000410576	0.0720359	-0.0646562
1.35352	-0.72275	-2.96674	4.90354		3.12503	1.70077	-4.15461	-3.03644		6.83835	1.992	-0.146231	-0.165958	-0.00291244	0.086053	-0.0600792
1.35352	-0.72275	-2.96674	4.90354		3.13602	1.68123	-4.19278	-3.03411		6.88825	1.92161	-0.143763	-0.0827718	0.00398394	0.105927	-0.0573233
1.39864	-0.766462	-2.81715	5.37554		3.16871	1.73814	-4.16108	-2.73227		6.96021	2.06221	-0.25589	-0.0180543	0.0110756	0.127859	-0.0546309
1.40365	-0.763094	-2.85164	5.42813		3.17956	1.94446	-3.9268	-2.42622		7.02055	2.28177	-0.403539	0.0239031	0.016808	0.14633	-0.0525249
1.40365	-0.763094	-2.85164	5.42813		3.21403	1.96306	-4.05714	-2.40433		7.03838	2.67902	-0.621148	0.0182395	0.021293	0.160665	-0.0499452
1.40365	-0.763094	-2.85164	5.42813		3.2248	2.06643	-4.25025	-2.16049		7.10338	3.00838	-0.779642	-0.000838912	0.0233264	0.167645	-0.0477525
1.40365	-0.763094	-2.85164	5.42813		3.23571	2.07078	-4.24936	-2.16142		7.14745	2.98603	-0.706969	-0.0144832	0.0195162	0.157502	-0.0470409
1.40365	-0.763094	-2.85164	5.42813		3.26937	2.04266	-4.26831	-2.16079		7.20261	2.95079	-0.557102	-0.0172946	0.0160724	0.153394	-0.0480686
1.44877	-0.586221	-2.97978	5.86246		3.28017	2.12732	-4.4154	-1.92307		7.24786	2.90752	-0.394787	-0.0169807	0.0129366	0.151331	-0.0496615
1.44877	-0.586221	-2.97978	5.86246		3.31434	2.10727	-4.41639	-1.9244		7.29227	2.88571	-0.443798	-0.0189571	0.0136005	0.151531	-0.0497712
1.44877	-0.586221	-2.97978	5.86246		3.32518	2.02979	-4.37454	-1.73111
1.44877	-0.586221	-2.97978	5.86246		3.35661	2.02785	-4.37613	-1.73229
1.49889	-0.207639	-3.36819	6.24905		3.3755	2.00494	-4.46648	-1.56728
1.49889	-0.207639	-3.36819	6.24905		3.4018	2.00792	-4.46543	-1.56605
1.49889	-0.207639	-3.36819	6.24905		3.4131	1.8743	-4.44083	-1.48892
1.49889	-0.207639	-3.36819	6.24905		3.42426	1.86668	-4.44005	-1.49292
1.49889	-0.207639	-3.36819	6.24905		3.45687	1.88291	-4.44244	-1.49377
1.539	0.0475839	-4.06338	6.51038		3.46759	2.06791	-4.81937	-1.4204
1.539	0.0475839	-4.06338	6.51038		3.50207	2.06063	-4.8201	-1.42033
1.539	0.0475839	-4.06338	6.51038		3.51304	1.84817	-5.0121	-1.39715
1.539	0.0475839	-4.06338	6.51038		3.54489	1.86914	-5.02383	-1.39596
1.5791	0.283515	-4.62041	6.66008		3.55568	1.57787	-4.89015	-1.44932
1.5791	0.283515	-4.62041	6.66008		3.5885	1.57362	-4.89889	-1.45651
1.5791	0.283515	-4.62041	6.66008		3.59929	1.74799	-5.35673	-1.54212
1.5791	0.283515	-4.62041	6.66008		3.6329	1.74821	-5.34116	-1.53615
1.5791	0.283515	-4.62041	6.66008		3.64359	1.54562	-5.24686	-1.65205
1.62923	0.517067	-5.52555	6.72047		3.65502	1.53946	-5.24697	-1.65698
1.62923	0.517067	-5.52555	6.72047		3.68888	1.52206	-5.27369	-1.65625
1.62923	0.517067	-5.52555	6.72047		3.69968	1.57528	-5.25328	-1.76366
1.62923	0.517067	-5.52555	6.72047		3.73259	1.572	-5.25308	-1.76739
1.67435	0.4838	-6.15785	6.67333		3.74331	1.50678	-5.36426	-1.98144
1.67936	0.480542	-6.20115	6.66282		3.7767	1.50571	-5.36825	-1.98192
1.67936	0.480542	-6.20115	6.66282		3.78748	1.42221	-5.30883	-2.21969
1.67936	0.480542	-6.20115	6.66282		3.8207	1.42945	-5.30811	-2.21887
1.67936	0.480542	-6.20115	6.66282		3.83307	1.37721	-5.44946	-2.51285
1.71946	0.517104	-6.62824	6.45617		3.84564	1.37287	-5.44176	-2.51306
1.71946	0.517104	-6.62824	6.45617		3.8766	1.37726	-5.41006	-2.51239
1.71946	0.517104	-6.62824	6.45617		3.88887	1.33663	-4.99992	-2.72483
1.71946	0.517104	-6.62824	6.45617		3.92058	1.32258	-5.01225	-2.72837
1.76458	0.540627	-6.82723	6.19902		3.9333	1.12219	-5.05828	-3.0358
1.76458	0.540627	-6.82723	6.19902		3.96477	1.08323	-5.06753	-3.03882
1.76458	0.540627	-6.82723	6.19902		3.97704	1.25465	-5.31281	-3.44929
1.76458	0.540627	-6.82723	6.19902		4.00947	1.21552	-5.31651	-3.44629
1.76458	0.540627	-6.82723	6.19902		4.02019	1.12038	-5.38328	-3.92707
1.80969	0.693872	-6.89299	5.79629		4.05251	1.10384	-5.39361	-3.92427
1.80969	0.693872	-6.89299	5.79629		4.06338	1.01509	-5.297	-4.25936
1.80969	0.693872	-6.89299	5.79629		4.07471	1.00184	-5.29559	-4.26077
1.80969	0.693872	-6.89299	5.79629		4.10866	0.912357	-5.356	-4.7352
1.85982	0.620375	-6.69464	5.2293		4.11953	0.900807	-5.3569	-4.73314
1.85982	0.620375	-6.69464	5.2293		4.15263	0.909556	-5.35507	-4.73417
1.85982	0.620375	-6.69464	5.2293		4.1635	1.04381	-4.98919	-5.21046
1.85982	0.620375	-6.69464	5.2293		4.19661	1.05371	-4.9867	-5.21042
1.85982	0.620375	-6.69464	5.2293		4.20745	0.939963	-5.1255	-5.7628
1.89992	0.625295	-6.31167	4.69427		4.24057	0.948292	-5.0183	-6.286
1.89992	0.625295	-6.31167	4.69427		4.25142	0.950367	-4.94858	-6.28815
1.89992	0.625295	-6.31167	4.69427		4.26271	1.02667	-4.84124	-6.81199
1.89992	0.625295	-6.31167	4.69427		4.29648	1.00461	-4.82579	-6.80443
1.94003	0.588209	-6.02317	4.15792		4.30726	0.996722	-4.82325	-6.80401
1.94003	0.588209	-6.02317	4.15792		4.34067	0.895256	-4.72603	-7.3282
1.94003	0.588209	-6.02317	4.15792		4.35149	0.878349	-4.74573	-7.33011
1.94003	0.588209	-6.02317	4.15792		4.38488	0.925707	-4.5743	-7.83144
1.94003	0.588209	-6.02317	4.15792		4.4296	0.916533	-4.64528	-8.34939
1.99016	0.653708	-5.51086	3.37185		4.47254	1.01488	-4.67838	-8.8401
1.99016	0.653708	-5.51086	3.37185		4.48328	1.00978	-4.73201	-8.83237
1.99016	0.653708	-5.51086	3.37185		4.4943	0.79962	-4.74376	-9.21794
1.99016	0.653708	-5.51086	3.37185		4.52862	0.808701	-4.77538	-9.22266
2.03527	0.640701	-5.19064	2.63232		4.53947	0.791179	-4.9181	-9.63723
2.04029	0.631015	-5.16119	2.55446		4.57248	0.825732	-4.90798	-9.62646
2.04029	0.631015	-5.16119	2.55446		4.58326	0.668925	-5.29332	-10.0193
2.04029	0.631015	-5.16119	2.55446		4.61654	0.675633	-5.30813	-10.0137
2.04029	0.631015	-5.16119	2.55446		4.62737	0.689835	-5.39053	-10.0203
2.08039	0.727793	-4.78425	1.89589		4.66085	0.726361	-5.4065	-10.3718
2.08039	0.727793	-4.78425	1.89589		4.67166	0.771529	-5.44885	-10.3737
2.08039	0.727793	-4.78425	1.89589		4.70456	0.602822	-5.40762	-10.6342
2.08039	0.727793	-4.78425	1.89589		4.71685	0.645777	-5.48261	-10.8898
2.12049	0.627522	-4.57377	1.2019		4.75649	0.635096	-5.47997	-10.8798
2.12049	0.627522	-4.57377	1.2019		4.76882	0.785285	-5.48635	-11.1006
2.12049	0.627522	-4.57377	1.2019		4.80064	0.776986	-5.4807	-11.0949
2.12049	0.627522	-4.57377	1.2019		4.81324	0.829206	-5.31293	-11.3412
2.12049	0.627522	-4.57377	1.2019		4.84468	0.842847	-5.32077	-11.333
2.16561	0.476102	-4.47695	0.401164		4.85788	0.852038	-5.37811	-11.3399
2.16561	0.476102	-4.47695	0.401164		4.88924	0.780476	-5.01624	-11.5092
2.16561	0.476102	-4.47695	0.401164		4.90158	0.878292	-5.03866	-11.7461
2.16561	0.476102	-4.47695	0.401164		4.93251	0.877646	-5.04948	-11.7367
2.21072	0.564218	-4.44423	-0.396562		4.9436	1.07329	-4.89112	-11.9575
2.21072	0.564218	-4.44423	-0.396562		4.95466	1.07508	-4.90322	-11.9492
2.21072	0.564218	-4.44423	-0.396562		4.98938	1.07261	-4.92947	-11.9511
2.21072	0.564218	-4.44423	-0.396562		5.0002	1.26053	-4.85039	-12.2694
2.25584	0.331024	-4.44753	-1.18058		5.03251	1.25088	-4.83406	-12.2577
2.25584	0.331024	-4.44753	-1.18058		5.04368	1.3831	-4.81905	-12.5774
2.25584	0.331024	-4.44753	-1.18058		5.07657	1.35915	-4.82056	-12.5654
2.25584	0.331024	-4.44753	-1.18058		5.08749	1.61535	-4.77462	-12.9339
2.25584	0.331024	-4.44753	-1.18058		5.1205	1.60101	-4.76714	-12.9303
2.30095	0.22361	-4.58447	-1.96277		5.13141	1.6931	-4.94809	-13.3739
2.30095	0.22361	-4.58447	-1.96277		5.14236	1.64961	-4.97474	-13.3559
2.30095	0.22361	-4.58447	-1.96277		5.1766	1.65332	-5.05612	-13.3663
2.30095	0.22361	-4.58447	-1.96277		5.18734	1.5935	-4.93919	-13.8498
2.34607	0.177161	-4.38085	-2.65267		5.22056	1.54884	-4.95227	-13.8563
2.35108	0.160372	-4.3754	-2.72689		5.23149	1.69498	-5.03763	-14.4244
2.35108	0.160372	-4.3754	-2.72689		5.26456	1.64853	-5.05577	-14.4193
2.35108	0.160372	-4.3754	-2.72689		5.30963	1.51367	-5.5283	-15.0889
2.35108	0.160372	-4.3754	-2.72689		5.35253	1.11369	-5.72898	-15.8622
2.39119	0.0416648	-4.27189	-3.27806		5.3633	0.80921	-6.34553	-16.5148
2.39119	0.0416648	-4.27189	-3.27806		5.37458	0.735089	-6.42108	-16.4962
2.39119	0.0416648	-4.27189	-3.27806		5.41201	0.749271	-6.48324	-16.509
2.39119	0.0416648	-4.27189	-3.27806		5.42284	-0.0208822	-7.02683	-17.4985
2.4363	0.0825452	-4.11447	-3.84602		5.45305	-0.0518979	-7.08882	-17.5063
2.4363	0.0825452	-4.11447	-3.84602		5.46387	-0.98196	-7.89841	-18.6873
2.4363	0.0825452	-4.11447	-3.84602		5.49649	-1.01076	-7.96459	-18.6918
2.4363	0.0825452	-4.11447	-3.84602		5.50725	-1.73747	-8.94045	-19.7289
2.4363	0.0825452	-4.11447	-3.84602		5.54065	-1.72772	-8.92108	-19.7041
2.48142	0.00374161	-3.91703	-4.32456		5.5516	-2.85901	-9.61576	-20.9637
2.48142	0.00374161	-3.91703	-4.32456		5.56285	-2.8597	-9.5711	-20.9897
2.48142	0.00374161	-3.91703	-4.32456		5.59714	-2.89949	-9.60512	-20.9771
2.48142	0.00374161	-3.91703	-4.32456		5.60788	-3.23465	-10.2	-22.1417
2.52654	-0.129155	-3.85628	-4.74072		5.64085	-3.23485	-10.096	-22.1181
2.53155	-0.11914	-3.8347	-4.78085		5.65175	-3.40813	-10.5581	-23.3978
2.53155	-0.11914	-3.8347	-4.78085		5.68459	-3.42483	-10.4184	-23.3679
2.53155	-0.11914	-3.8347	-4.78085		5.72942	-3.29798	-10.8928	-25.0703
2.53155	-0.11914	-3.8347	-4.78085		5.74932	-2.89802	-10.5725	-26.817
2.57165	-0.0920775	-3.6173	-5.04442		5.77268	-2.95878	-10.3607	-26.8152
2.57165	-0.0920775	-3.6173	-5.04442		5.78463	-2.26559	-10.7607	-28.335
2.57165	-0.0920775	-3.6173	-5.04442		5.79705	-2.4871	-10.6226	-28.2653
2.57165	-0.0920775	-3.6173	-5.04442		5.82976	-1.20305	-10.8459	-29.8817
2.61677	-0.04509	-3.57507	-5.2982		5.84218	-1.55718	-10.9071	-29.8147
2.61677	-0.04509	-3.57507	-5.2982		5.87254	-1.45197	-10.8643	-29.8387
2.61677	-0.04509	-3.57507	-5.2982		5.88463	-0.493616	-11.5913	-31.4836
2.61677	-0.04509	-3.57507	-5.2982		5.91666	-0.768382	-11.5007	-31.4388
2.61677	-0.04509	-3.57507	-5.2982		5.9291	0.328182	-11.9625	-33.1549
2.66689	-0.0532977	-3.54734	-5.41859		5.96062	0.00770184	-11.9447	-33.1092
2.66689	-0.0532977	-3.54734	-5.41859		5.97303	1.16489	-12.5493	-35.0198
2.66689	-0.0532977	-3.54734	-5.41859		5.98572	1.52419	-13.2426	-37.0305
2.66689	-0.0532977	-3.54734	-5.41859		6.02084	1.62589	-13.358	-37.2838
2.66689	-0.0532977	-3.54734	-5.41859		6.03198	1.5193	-13.6523	-37.2828
2.707	-0.109214	-3.53542	-5.45163		6.06474	1.6736	-14.0386	-39.2831
2.707	-0.109214	-3.53542	-5.45163		6.07584	1.71772	-14.3447	-39.3008
2.707	-0.109214	-3.53542	-5.45163		6.10958	1.08956	-15.2571	-41.6208
2.707	-0.109214	-3.53542	-5.45163		6.12048	1.2289	-15.4025	-41.6311
2.7471	-0.149539	-3.66149	-5.44808		6.15253	0.412739	-16.4635	-44.0493
2.7471	-0.149539	-3.66149	-5.44808		6.16339	-0.137039	-18.0087	-46.6714
2.7471	-0.149539	-3.66149	-5.44808		6.17463	-0.0512558	-18.1228	-46.6257
2.7471	-0.149539	-3.66149	-5.44808		6.20849	-0.0875633	-18.1683	-46.6219
2.79723	-0.17499	-3.85215	-5.39585		6.21937	-2.63883	-19.629	-49.1835
2.79723	-0.17499	-3.85215	-5.39585		6.25254	-2.40839	-19.6908	-49.2243
2.79723	-0.17499	-3.85215	-5.39585		6.26341	-3.68229	-21.4589	-51.2711
2.79723	-0.17499	-3.85215	-5.39585		6.29656	-3.49816	-21.5339	-51.227
2.79723	-0.17499	-3.85215	-5.39585		6.30748	-5.20457	-22.8549	-53.2664
2.84736	-0.118183	-3.94832	-5.23707		6.34057	-4.95636	-22.9168	-53.2971
2.84736	-0.118183	-3.94832	-5.23707		6.35148	-6.70588	-23.7523	-55.1226
2.84736	-0.118183	-3.94832	-5.23707		6.36285	-6.47359	-23.8063	-55.179
2.84736	-0.118183	-3.94832	-5.23707		6.39653	-6.51538	-23.8893	-55.1334
2.84736	-0.118183	-3.94832	-5.23707		6.4075	-7.14672	-23.7403	-56.4033
2.88746	-0.13418	-4.23345	-5.07182		6.4406	-7.05308	-23.8358	-56.3826
2.88746	-0.13418	-4.23345	-5.07182		6.45188	-7.91577	-22.7215	-57.3818
2.88746	-0.13418	-4.23345	-5.07182		6.4846	-7.76419	-22.668	-57.4727
2.88746	-0.13418	-4.23345	-5.07182		6.49668	-7.82465	-20.1005	-58.278
2.93258	0.104971	-4.22211	-4.82059		6.52862	-7.62316	-19.9803	-58.3375
2.93258	0.104971	-4.22211	-4.82059		6.57248	-7.2586	-17.5739	-58.5261
2.93258	0.104971	-4.22211	-4.82059		6.58465	-6.57958	-14.3617	-58.3495
2.93258	0.104971	-4.22211	-4.82059		6.5974	-6.5266	-14.2484	-58.2928
2.97769	0.160587	-4.41852	-4.50483		6.62869	-6.50657	-14.0229	-58.3143
2.97769	0.160587	-4.41852	-4.50483		6.64119	-4.41211	-11.2902	-57.8127
2.97769	0.160587	-4.41852	-4.50483		6.67265	-4.49098	-11.3357	-57.542
2.97769	0.160587	-4.41852	-4.50483		6.68356	-1.80615	-8.41213	-56.3284
2.97769	0.160587	-4.41852	-4.50483		6.71668	-1.98804	-8.52393	-55.9923
3.02782	0.125761	-4.42511	-4.10263		6.72756	0.954629	-7.09231	-54.7521
3.02782	0.125761	-4.42511	-4.10263		6.76072	0.563754	-7.26441	-54.4101
3.02782	0.125761	-4.42511	-4.10263		6.77148	4.68002	-6.42763	-53.0336
3.02782	0.125761	-4.42511	-4.10263		6.78295	3.80729	-6.75567	-52.6479
3.02782	0.125761	-4.42511	-4.10263		6.81649	8.87409	-5.77548	-51.2426
3.06792	0.1143	-4.37881	-3.76372		6.82747	8.34613	-5.85854	-50.9076
3.06792	0.1143	-4.37881	-3.76372		6.86066	8.69987	-5.65223	-50.8903
3.06792	0.1143	-4.37881	-3.76372		6.8716	11.781	-5.3735	-49.7113
3.06792	0.1143	-4.37881	-3.76372		6.90497	11.0523	-5.2112	-49.3607
3.11304	0.382821	-4.59784	-3.40026		6.9486	11.6373	-4.45255	-48.6288
3.11304	0.382821	-4.59784	-3.40026		6.95956	10.9072	-4.93644	-48.3203
3.11304	0.382821	-4.59784	-3.40026		6.99252	10.5877	-4.83038	-48.1353
3.11304	0.382821	-4.59784	-3.40026		7.01176	6.45082	-9.23735	-47.9388
3.15816	0.60071	-4.90564	-3.0237		7.04968	4.0158	-14.5252	-48.401
3.16317	0.637288	-4.9485	-2.98558		7.09268	4.50216	-15.0171	-48.7405
3.16317	0.637288	-4.9485	-2.98558		7.10345	1.82428	-22.7046	-49.1064
3.16317	0.637288	-4.9485	-2.98558		7.13652	2.81833	-21.7041	-49.0923
3.16317	0.637288	-4.9485	-2.98558		7.14746	4.55478	-24.6584	-50.3135
3.20327	0.880131	-5.03234	-2.68342		7.18078	4.95244	-24.0002	-50.2387
3.20327	0.880131	-5.03234	-2.68342		7.19165	4.38826	-22.814	-51.4301
3.20327	0.880131	-5.03234	-2.68342		7.20268	4.47305	-22.6016	-51.5629
3.20327	0.880131	-5.03234	-2.68342		7.23672	4.80765	-21.2173	-53.7254
3.20327	0.880131	-5.03234	-2.68342		7.24763	5.13884	-21.2009	-53.815
3.24839	1.06076	-5.20346	-2.38941		7.28132	0.70371	-20.7099	-54.7287
3.24839	1.06076	-5.20346	-2.38941		7.2922	-0.243186	-20.9357	-54.8067
3.24839	1.06076	-5.20346	-2.38941		7.32461	0	0	0
3.24839	1.06076	-5.20346	-2.38941
3.2935	1.01429	-5.26935	-2.1499
3.2935	1.01429	-5.26935	-2.1499
3.2935	1.01429	-5.26935	-2.1499
3.2935	1.01429	-5.26935	-2.1499
3.33862	0.954194	-5.31371	-1.95153
3.34363	0.94227	-5.3232	-1.93644
3.34363	0.94227	-5.3232	-1.93644
3.34363	0.94227	-5.3232	-1.93644
3.34363	0.94227	-5.3232	-1.93644
3.38373	0.998326	-5.4745	-1.85482
3.38373	0.998326	-5.4745	-1.85482
3.38373	0.998326	-5.4745	-1.85482
3.38373	0.998326	-5.4745	-1.85482
3.38373	0.998326	-5.4745	-1.85482
3.42885	1.2443	-5.67154	-1.75988
3.42885	1.2443	-5.67154	-1.75988
3.42885	1.2443	-5.67154	-1.75988
3.42885	1.2443	-5.67154	-1.75988
3.47898	0.898039	-5.82635	-1.7137
3.47898	0.898039	-5.82635	-1.7137
3.47898	0.898039	-5.82635	-1.7137
3.47898	0.898039	-5.82635	-1.7137
3.47898	0.898039	-5.82635	-1.7137
3.51908	0.855123	-6.07096	-1.80523
3.51908	0.855123	-6.07096	-1.80523
3.51908	0.855123	-6.07096	-1.80523
3.51908	0.855123	-6.07096	-1.80523
3.5642	0.865007	-6.19888	-1.89488
3.5642	0.865007	-6.19888	-1.89488
3.5642	0.865007	-6.19888	-1.89488
3.5642	0.865007	-6.19888	-1.89488
3.5642	0.865007	-6.19888	-1.89488
3.60931	0.772971	-6.50494	-2.05719
3.60931	0.772971	-6.50494	-2.05719
3.60931	0.772971	-6.50494	-2.05719
3.60931	0.772971	-6.50494	-2.05719
3.65443	0.945817	-6.70343	-2.20844
3.65443	0.945817	-6.70343	-2.20844
3.65443	0.945817	-6.70343	-2.20844
3.65443	0.945817	-6.70343	-2.20844
3.69954	0.882376	-6.87672	-2.45646
3.70456	0.877285	-6.91355	-2.47774
3.70456	0.877285	-6.91355	-2.47774
3.70456	0.877285	-6.91355	-2.47774
3.70456	0.877285	-6.91355	-2.47774
3.70456	0.877285	-6.91355	-2.47774
3.74967	0.710461	-6.99159	-2.77164
3.74967	0.710461	-6.99159	-2.77164
3.74967	0.710461	-6.99159	-2.77164
3.74967	0.710461	-6.99159	-2.77164
3.79479	0.681085	-7.10137	-3.09715
3.7998	0.705383	-7.09705	-3.14575
3.7998	0.705383	-7.09705	-3.14575
3.7998	0.705383	-7.09705	-3.14575
3.7998	0.705383	-7.09705	-3.14575
3.83991	0.711917	-7.08345	-3.42962
3.83991	0.711917	-7.08345	-3.42962
3.83991	0.711917	-7.08345	-3.42962
3.83991	0.711917	-7.08345	-3.42962
3.88001	0.68813	-7.25321	-3.83671
3.88001	0.68813	-7.25321	-3.83671
3.88001	0.68813	-7.25321	-3.83671
3.88001	0.68813	-7.25321	-3.83671
3.88001	0.68813	-7.25321	-3.83671
3.93014	0.872497	-7.3257	-4.35393
3.93014	0.872497	-7.3257	-4.35393
3.93014	0.872497	-7.3257	-4.35393
3.93014	0.872497	-7.3257	-4.35393
3.98026	0.732283	-7.32108	-4.94857
3.98026	0.732283	-7.32108	-4.94857
3.98026	0.732283	-7.32108	-4.94857
3.98026	0.732283	-7.32108	-4.94857
3.98026	0.732283	-7.32108	-4.94857
4.01535	0.73049	-7.45522	-5.38318
4.01535	0.73049	-7.45522	-5.38318
4.01535	0.73049	-7.45522	-5.38318
4.01535	0.73049	-7.45522	-5.38318
4.06047	0.599223	-7.53024	-5.97423
4.06047	0.599223	-7.53024	-5.97423
4.06047	0.599223	-7.53024	-5.97423
4.06047	0.599223	-7.53024	-5.97423
4.06047	0.599223	-7.53024	-5.97423
4.10559	0.631925	-7.55583	-6.5759
4.10559	0.631925	-7.55583	-6.5759
4.10559	0.631925	-7.55583	-6.5759
4.10559	0.631925	-7.55583	-6.5759
4.1507	0.484901	-7.56596	-7.26232
4.1507	0.484901	-7.56596	-7.26232
4.1507	0.484901	-7.56596	-7.26232
4.1507	0.484901	-7.56596	-7.26232
4.19582	0.560785	-7.56286	-7.93502
4.19582	0.560785	-7.56286	-7.93502
4.19582	0.560785	-7.56286	-7.93502
4.19582	0.560785	-7.56286	-7.93502
4.19582	0.560785	-7.56286	-7.93502
4.24093	0.4722	-7.45103	-8.57881
4.24093	0.4722	-7.45103	-8.57881
4.24093	0.4722	-7.45103	-8.57881
4.24093	0.4722	-7.45103	-8.57881
4.24093	0.4722	-7.45103	-8.57881
4.28605	0.443513	-7.48208	-9.24782
4.28605	0.443513	-7.48208	-9.24782
4.28605	0.443513	-7.48208	-9.24782
4.28605	0.443513	-7.48208	-9.24782
4.33116	0.369455	-7.44456	-9.87014
4.33116	0.369455	-7.44456	-9.87014
4.33116	0.369455	-7.44456	-9.87014
4.33116	0.369455	-7.44456	-9.87014
4.37628	0.302461	-7.78048	-10.5205
4.37628	0.302461	-7.78048	-10.5205
4.37628	0.302461	-7.78048	-10.5205
4.37628	0.302461	-7.78048	-10.5205
4.37628	0.302461	-7.78048	-10.5205
4.42641	0.119785	-7.97364	-11.1089
4.42641	0.119785	-7.97364	-11.1089
4.42641	0.119785	-7.97364	-11.1089
4.42641	0.119785	-7.97364	-11.1089
4.42641	0.119785	-7.97364	-11.1089
4.46651	-0.104341	-8.29084	-11.5908
4.46651	-0.104341	-8.29084	-11.5908
4.46651	-0.104341	-8.29084	-11.5908
4.46651	-0.104341	-8.29084	-11.5908
4.51163	-0.502539	-8.71986	-12.0614
4.51163	-0.502539	-8.71986	-12.0614
4.51163	-0.502539	-8.71986	-12.0614
4.51163	-0.502539	-8.71986	-12.0614
4.55674	-0.776076	-8.98003	-12.5259
4.55674	-0.776076	-8.98003	-12.5259
4.55674	-0.776076	-8.98003	-12.5259
4.55674	-0.776076	-8.98003	-12.5259
4.55674	-0.776076	-8.98003	-12.5259
4.60687	-1.11825	-9.61082	-12.9239
4.60687	-1.11825	-9.61082	-12.9239
4.60687	-1.11825	-9.61082	-12.9239
4.60687	-1.11825	-9.61082	-12.9239
4.60687	-1.11825	-9.61082	-12.9239
4.64697	-1.48779	-9.92135	-13.2185
4.64697	-1.48779	-9.92135	-13.2185
4.64697	-1.48779	-9.92135	-13.2185
4.64697	-1.48779	-9.92135	-13.2185
4.69209	-1.65257	-10.1678	-13.512
4.69209	-1.65257	-10.1678	-13.512
4.69209	-1.65257	-10.1678	-13.512
4.69209	-1.65257	-10.1678	-13.512
4.73721	-1.62452	-10.2888	-13.7759
4.73721	-1.62452	-10.2888	-13.7759
4.73721	-1.62452	-10.2888	-13.7759
4.73721	-1.62452	-10.2888	-13.7759
4.73721	-1.62452	-10.2888	-13.7759
4.78733	-1.84967	-10.3232	-14.034
4.78733	-1.84967	-10.3232	-14.034
4.78733	-1.84967	-10.3232	-14.034
4.78733	-1.84967	-10.3232	-14.034
4.78733	-1.84967	-10.3232	-14.034
4.82744	-1.90206	-10.2492	-14.2555
4.82744	-1.90206	-10.2492	-14.2555
4.82744	-1.90206	-10.2492	-14.2555
4.82744	-1.90206	-10.2492	-14.2555
4.87255	-1.98331	-10.245	-14.51
4.87255	-1.98331	-10.245	-14.51
4.87255	-1.98331	-10.245	-14.51
4.87255	-1.98331	-10.245	-14.51
4.91767	-1.95836	-10.051	-14.7599
4.91767	-1.95836	-10.051	-14.7599
4.91767	-1.95836	-10.051	-14.7599
4.91767	-1.95836	-10.051	-14.7599
4.91767	-1.95836	-10.051	-14.7599
4.9678	-1.93494	-10.0031	-15.1359
4.9678	-1.93494	-10.0031	-15.1359
4.9678	-1.93494	-10.0031	-15.1359
4.9678	-1.93494	-10.0031	-15.1359
4.9678	-1.93494	-10.0031	-15.1359
5.0079	-1.82482	-9.69745	-15.5218
5.0079	-1.82482	-9.69745	-15.5218
5.0079	-1.82482	-9.69745	-15.5218
5.0079	-1.82482	-9.69745	-15.5218
5.05301	-1.63355	-9.68427	-15.9825
5.05301	-1.63355	-9.68427	-15.9825
5.05301	-1.63355	-9.68427	-15.9825
5.05301	-1.63355	-9.68427	-15.9825
5.09813	-1.65285	-9.55199	-16.501
5.09813	-1.65285	-9.55199	-16.501
5.09813	-1.65285	-9.55199	-16.501
5.09813	-1.65285	-9.55199	-16.501
5.09813	-1.65285	-9.55199	-16.501
5.14324	-1.59824	-9.54582	-17.1344
5.14324	-1.59824	-9.54582	-17.1344
5.14324	-1.59824	-9.54582	-17.1344
5.14324	-1.59824	-9.54582	-17.1344
5.14324	-1.59824	-9.54582	-17.1344
5.18836	-1.59113	-9.81262	-17.8302
5.18836	-1.59113	-9.81262	-17.8302
5.18836	-1.59113	-9.81262	-17.8302
5.18836	-1.59113	-9.81262	-17.8302
5.23348	-1.94594	-10.2403	-18.6012
5.23348	-1.94594	-10.2403	-18.6012
5.23348	-1.94594	-10.2403	-18.6012
5.23348	-1.94594	-10.2403	-18.6012
5.27859	-2.55767	-10.9792	-19.4234
5.28361	-2.64866	-11.0463	-19.5074
5.28361	-2.64866	-11.0463	-19.5074
5.28361	-2.64866	-11.0463	-19.5074
5.28361	-2.64866	-11.0463	-19.5074
5.31869	-3.2572	-11.8118	-20.2109
5.31869	-3.2572	-11.8118	-20.2109
5.31869	-3.2572	-11.8118	-20.2109
5.31869	-3.2572	-11.8118	-20.2109
5.31869	-3.2572	-11.8118	-20.2109
5.36882	-4.44325	-13.0785	-21.3106
5.36882	-4.44325	-13.0785	-21.3106
5.36882	-4.44325	-13.0785	-21.3106
5.36882	-4.44325	-13.0785	-21.3106
5.41895	-5.73155	-14.5328	-22.4731
5.42396	-5.86835	-14.7142	-22.5881
5.42396	-5.86835	-14.7142	-22.5881
5.42396	-5.86835	-14.7142	-22.5881
5.42396	-5.86835	-14.7142	-22.5881
5.42396	-5.86835	-14.7142	-22.5881
5.46908	-7.11708	-16.088	-23.6867
5.46908	-7.11708	-16.088	-23.6867
5.46908	-7.11708	-16.088	-23.6867
5.46908	-7.11708	-16.088	-23.6867
5.51921	-8.34523	-17.4432	-25.1481
5.51921	-8.34523	-17.4432	-25.1481
5.51921	-8.34523	-17.4432	-25.1481
5.51921	-8.34523	-17.4432	-25.1481
5.51921	-8.34523	-17.4432	-25.1481
5.55931	-8.9653	-18.2592	-26.4971
5.55931	-8.9653	-18.2592	-26.4971
5.55931	-8.9653	-18.2592	-26.4971
5.55931	-8.9653	-18.2592	-26.4971
5.59941	-9.23834	-18.6162	-28.0663
5.59941	-9.23834	-18.6162	-28.0663
5.59941	-9.23834	-18.6162	-28.0663
5.59941	-9.23834	-18.6162	-28.0663
5.59941	-9.23834	-18.6162	-28.0663
5.64954	-8.87395	-18.5315	-30.3075
5.64954	-8.87395	-18.5315	-30.3075
5.64954	-8.87395	-18.5315	-30.3075
5.64954	-8.87395	-18.5315	-30.3075
5.69967	-7.81259	-17.6788	-32.7858
5.69967	-7.81259	-17.6788	-32.7858
5.69967	-7.81259	-17.6788	-32.7858
5.69967	-7.81259	-17.6788	-32.7858
5.69967	-7.81259	-17.6788	-32.7858
5.73977	-6.51116	-16.6162	-34.9254
5.73977	-6.51116	-16.6162	-34.9254
5.73977	-6.51116	-16.6162	-34.9254
5.73977	-6.51116	-16.6162	-34.9254
5.78489	-4.63263	-15.2357	-37.1548
5.78489	-4.63263	-15.2357	-37.1548
5.78489	-4.63263	-15.2357	-37.1548
5.78489	-4.63263	-15.2357	-37.1548
5.78489	-4.63263	-15.2357	-37.1548
5.83	-2.45594	-13.8213	-39.4679
5.83	-2.45594	-13.8213	-39.4679
5.83	-2.45594	-13.8213	-39.4679
5.83	-2.45594	-13.8213	-39.4679
5.87512	-0.236315	-12.6801	-41.7654
5.87512	-0.236315	-12.6801	-41.7654
5.87512	-0.236315	-12.6801	-41.7654
5.87512	-0.236315	-12.6801	-41.7654
5.87512	-0.236315	-12.6801	-41.7654
5.92015	1.69491	-11.9168	-44.1969
5.92015	1.69491	-11.9168	-44.1969
5.92015	1.69491	-11.9168	-44.1969
5.92015	1.69491	-11.9168	-44.1969
5.96526	2.84502	-11.8276	-46.8019
5.97028	2.93554	-11.8508	-47.1058
5.97028	2.93554	-11.8508	-47.1058
5.97028	2.93554	-11.8508	-47.1058
5.97028	2.93554	-11.8508	-47.1058
6.01038	3.25234	-12.4031	-49.6609
6.01038	3.25234	-12.4031	-49.6609
6.01038	3.25234	-12.4031	-49.6609
6.01038	3.25234	-12.4031	-49.6609
6.0555	2.99043	-13.9918	-52.7299
6.0555	2.99043	-13.9918	-52.7299
6.0555	2.99043	-13.9918	-52.7299
6.0555	2.99043	-13.9918	-52.7299
6.0555	2.99043	-13.9918	-52.7299
6.10061	2.34545	-16.37	-55.9435
6.10061	2.34545	-16.37	-55.9435
6.10061	2.34545	-16.37	-55.9435
6.10061	2.34545	-16.37	-55.9435
6.14573	1.46866	-19.1958	-59.2882
6.14573	1.46866	-19.1958	-59.2882
6.14573	1.46866	-19.1958	-59.2882
6.14573	1.46866	-19.1958	-59.2882
6.14573	1.46866	-19.1958	-59.2882
6.19585	0.293608	-22.937	-63.0605
6.19585	0.293608	-22.937	-63.0605
6.19585	0.293608	-22.937	-63.0605
6.19585	0.293608	-22.937	-63.0605
6.23596	-0.623386	-26.1702	-65.8082
6.23596	-0.623386	-26.1702	-65.8082
6.23596	-0.623386	-26.1702	-65.8082
6.23596	-0.623386	-26.1702	-65.8082
6.23596	-0.623386	-26.1702	-65.8082
6.28107	-1.30548	-29.5828	-68.8057
6.28107	-1.30548	-29.5828	-68.8057
6.28107	-1.30548	-29.5828	-68.8057
6.28107	-1.30548	-29.5828	-68.8057
6.32619	-1.95662	-32.1537	-71.2869
6.3312	-2.03004	-32.3969	-71.5192
6.3312	-2.03004	-32.3969	-71.5192
6.3312	-2.03004	-32.3969	-71.5192
6.3312	-2.03004	-32.3969	-71.5192
6.3713	-2.71391	-33.6285	-73.0134
6.3713	-2.71391	-33.6285	-73.0134
6.3713	-2.71391	-33.6285	-73.0134
6.3713	-2.71391	-33.6285	-73.0134
6.41642	-3.67333	-33.7669	-74.1001
6.41642	-3.67333	-33.7669	-74.1001
6.41642	-3.67333	-33.7669	-74.1001
6.41642	-3.67333	-33.7669	-74.1001
6.41642	-3.67333	-33.7669	-74.1001
6.46655	-5.27934	-32.384	-74.2896
6.46655	-5.27934	-32.384	-74.2896
6.46655	-5.27934	-32.384	-74.2896
6.46655	-5.27934	-32.384	-74.2896
6.46655	-5.27934	-32.384	-74.2896
6.50665	-6.69523	-30.0183	-73.7108
6.50665	-6.69523	-30.0183	-73.7108
6.50665	-6.69523	-30.0183	-73.7108
6.50665	-6.69523	-30.0183	-73.7108
6.55176	-7.9666	-26.6196	-72.7647
6.55176	-7.9666	-26.6196	-72.7647
6.55176	-7.9666	-26.6196	-72.7647
6.55176	-7.9666	-26.6196	-72.7647
6.59688	-8.73541	-22.0446	-71.2854
6.59688	-8.73541	-22.0446	-71.2854
6.59688	-8.73541	-22.0446	-71.2854
6.59688	-8.73541	-22.0446	-71.2854
6.59688	-8.73541	-22.0446	-71.2854
6.64701	-8.44298	-16.0357	-69.212
6.64701	-8.44298	-16.0357	-69.212
6.64701	-8.44298	-16.0357	-69.212
6.64701	-8.44298	-16.0357	-69.212
6.64701	-8.44298	-16.0357	-69.212
6.68711	-6.75951	-10.8899	-67.4245
6.68711	-6.75951	-10.8899	-67.4245
6.68711	-6.75951	-10.8899	-67.4245
6.68711	-6.75951	-10.8899	-67.4245
6.73223	-3.00586	-4.41931	-65.2528
6.73223	-3.00586	-4.41931	-65.2528
6.73223	-3.00586	-4.41931	-65.2528
6.73223	-3.00586	-4.41931	-65.2528
6.77734	1.14083	1.70678	-62.613
6.77734	1.14083	1.70678	-62.613
6.77734	1.14083	1.70678	-62.613
6.77734	1.14083	1.70678	-62.613
6.77734	1.14083	1.70678	-62.613
6.82747	4.03078	6.69862	-59.9612
6.82747	4.03078	6.69862	-59.9612
6.82747	4.03078	6.69862	-59.9612
6.82747	4.03078	6.69862	-59.9612
6.82747	4.03078	6.69862	-59.9612
6.86757	5.02079	9.21318	-58.6048
6.86757	5.02079	9.21318	-58.6048
6.86757	5.02079	9.21318	-58.6048
6.86757	5.02079	9.21318	-58.6048
6.91269	5.14579	9.77604	-58.0209
6.91269	5.14579	9.77604	-58.0209
6.91269	5.14579	9.77604	-58.0209
6.91269	5.14579	9.77604	-58.0209
6.9578	3.55643	1.18716	-59.0042
6.96282	3.32905	-0.191339	-59.2107
6.96282	3.32905	-0.191339	-59.2107
6.96282	3.32905	-0.191339	-59.2107
6.96282	3.32905	-0.191339	-59.2107
6.99791	2.08879	-11.0332	-60.5083
6.99791	2.08879	-11.0332	-60.5083
6.99791	2.08879	-11.0332	-60.5083
6.99791	2.08879	-11.0332	-60.5083
6.99791	2.08879	-11.0332	-60.5083
7.04803	2.84456	-23.7425	-62.4322
7.04803	2.84456	-23.7425	-62.4322
7.04803	2.84456	-23.7425	-62.4322
7.04803	2.84456	-23.7425	-62.4322
7.09816	5.76555	-28.3501	-64.3892
7.10318	6.03987	-28.0609	-64.7132
7.10318	6.03987	-28.0609	-64.7132
7.10318	6.03987	-28.0609	-64.7132
7.10318	6.03987	-28.0609	-64.7132
7.13827	6.79074	-26.7605	-66.5475
7.13827	6.79074	-26.7605	-66.5475
7.13827	6.79074	-26.7605	-66.5475
7.13827	6.79074	-26.7605	-66.5475
7.13827	6.79074	-26.7605	-66.5475
7.18839	5.62327	-25.7419	-68.8123
7.18839	5.62327	-25.7419	-68.8123
7.18839	5.62327	-25.7419	-68.8123
7.18839	5.62327	-25.7419	-68.8123
7.23852	3.24137	-27.2618	-70.6273
7.24353	3.09676	-27.6272	-70.7931
7.24353	3.09676	-27.6272	-70.7931
7.24353	3.09676	-27.6272	-70.7931
7.24353	3.09676	-27.6272	-70.7931
7.28364	1.77937	-30.0779	-71.6283
7.28364	1.77937	-30.0779	-71.6283
7.28364	1.77937	-30.0779	-71.6283
7.28364	1.77937	-30.0779	-71.6283
7.28364	1.77937	-30.0779	-71.6283

## Sheet: Fig. 6C
Time	Roll	Pitch	Yaw		Time	Cmd Roll	Cmd Pitch	Cmd Yaw		Time	Force x	Force y	Force z	Torque x	Torque y	Torque z
0	-5.02002	0.504535	-0.150583		0	-4.74503	0.298375	-0.112		0	-0.0375925	0.102754	-0.118836	-0.00101296	-0.00183271	-0.00202138
0	-5.02002	0.504535	-0.150583		0.0306768	-4.71433	0.287175	-0.109205		0.0501728	-0.0262915	0.0569402	-0.126142	-0.000495832	-0.00159199	-0.0020788
0	-5.02002	0.504535	-0.150583		0.0414598	-4.56187	0.60083	-0.140704		0.118023	-0.0226601	0.0895669	-0.124817	-0.000425985	-0.000812826	-0.00204486
0	-5.02002	0.504535	-0.150583		0.0747042	-4.51442	0.591124	-0.139308		0.149986	-0.022204	0.0717206	-0.130806	-0.000855518	-0.000966973	-0.00200138
0	-5.02002	0.504535	-0.150583		0.0857732	-4.33629	0.487624	-0.122395		0.200015	-0.00776454	0.0516701	-0.127892	-0.000712563	-0.00134946	-0.00188269
0.045109	-5.24054	0.614639	-0.0951092		0.118741	-4.27559	0.485969	-0.120186		0.266286	-0.0192005	0.0825223	-0.12564	7.89174e-05	-0.00105695	-0.00187871
0.045109	-5.24054	0.614639	-0.0951092		0.12957	-4.02159	0.599506	-0.0757358		0.310078	-0.0121928	0.0515982	-0.123599	-0.000539526	-0.00114414	-0.00171886
0.045109	-5.24054	0.614639	-0.0951092		0.140874	-3.57575	0.645849	0.0151824		0.366289	-0.0222818	0.0627175	-0.116005	-0.000623122	-0.000689615	-0.00155769
0.045109	-5.24054	0.614639	-0.0951092		0.178726	-3.61391	0.645672	0.0113893		0.409969	-0.00496098	0.0380778	-0.113175	-0.00109666	-0.00100188	-0.00135087
0.090219	-5.48282	0.447768	0.0304166		0.189549	-3.59642	0.645462	0.011349		0.454168	-0.006206	0.038319	-0.108438	-0.0011071	-0.000987263	-0.00111733
0.090219	-5.48282	0.447768	0.0304166		0.222734	-3.31625	0.328941	0.148235		0.50898	-0.0156916	0.0384085	-0.104406	-0.000955983	-0.00181597	-0.00104671
0.090219	-5.48282	0.447768	0.0304166		0.233448	-3.30354	0.335534	0.145013		0.554364	-0.0210989	0.0854827	-0.0989794	-0.000960947	-0.00146486	-0.000913793
0.090219	-5.48282	0.447768	0.0304166		0.2672	-2.78003	0.306985	0.286587		0.599996	-0.0121334	0.0495644	-0.105763	-0.000871386	-0.00136884	-0.000801639
0.090219	-5.48282	0.447768	0.0304166		0.277968	-2.25449	0.303759	0.368526		0.650231	-0.00925874	0.0426918	-0.102864	-0.000973872	-0.00158257	-0.000731448
0.135329	-5.37926	0.0786745	0.201828		0.310726	-2.28175	0.302788	0.372776		0.700238	-0.0297708	0.0411604	-0.102917	-0.000662402	-0.00153856	-0.000585027
0.135329	-5.37926	0.0786745	0.201828		0.321625	-1.92851	0.404645	0.460555		0.753862	-0.0334723	0.0570814	-0.114188	-0.00104485	-0.00161233	-0.000447552
0.135329	-5.37926	0.0786745	0.201828		0.332789	-1.93044	0.400285	0.46022		0.799984	-0.038197	0.0307892	-0.119969	-0.00037472	-0.00157542	-0.000350972
0.135329	-5.37926	0.0786745	0.201828		0.367128	-1.93626	0.400648	0.460435		0.850104	-0.0215237	0.0384391	-0.130933	-0.000382503	-0.000305513	-0.000303307
0.185536	-5.46085	0.0901158	0.379442		0.377971	-1.5345	0.293853	0.538251		0.917923	-0.020486	0.0275209	-0.141482	-0.000652442	-0.0003356	-0.000231682
0.185536	-5.46085	0.0901158	0.379442		0.410686	-1.52003	0.293862	0.545372		0.950182	-0.0268264	0.0173449	-0.150052	-0.000212389	-0.00111636	-5.44517e-05
0.185536	-5.46085	0.0901158	0.379442		0.421501	-1.0949	0.333019	0.600637		0.99998	-0.0210249	-0.0242483	-0.15922	0.000402585	-0.000716817	-5.91184e-05
0.185536	-5.46085	0.0901158	0.379442		0.454854	-1.07404	0.331126	0.59839		1.06653	-0.0179031	0.0263002	-0.160503	0.000169976	-1.26234e-05	4.53218e-06
0.225634	-5.45272	0.181725	0.477929		0.465747	-0.403366	0.415114	0.653237		1.11033	-0.0424838	-0.0132589	-0.166806	0.000344632	-0.000521643	3.24908e-06
0.225634	-5.45272	0.181725	0.477929		0.498685	-0.373203	0.41556	0.642739		1.16635	-0.0183337	-0.00699245	-0.165903	0.00106705	-0.000505608	6.90897e-05
0.225634	-5.45272	0.181725	0.477929		0.509512	0.200491	0.240428	0.667233		1.20014	-0.0396833	-0.0151372	-0.167405	0.000950227	-0.00127181	3.11217e-06
0.225634	-5.45272	0.181725	0.477929		0.520562	0.22506	0.249641	0.659762		1.25403	-0.0306995	0.0248559	-0.158628	0.00039884	-0.00101272	9.09937e-06
0.225634	-5.45272	0.181725	0.477929		0.554975	0.194197	0.249385	0.659948		1.30011	0.000698203	0.0285808	-0.160913	0.000842216	-0.00114945	-2.8747e-05
0.265731	-5.38823	0.248953	0.589716		0.565871	0.824231	0.0788741	0.665186		1.35335	-0.00671974	0.0183911	-0.163085	0.00062275	-0.00185479	-9.20756e-05
0.265731	-5.38823	0.248953	0.589716		0.598859	0.790641	0.0859755	0.667188		1.39999	-0.0310433	0.000538141	-0.159982	6.82237e-05	-0.00186665	-0.00016674
0.265731	-5.38823	0.248953	0.589716		0.610161	1.43935	0.222855	0.647577		1.45012	-0.0478012	0.0169947	-0.151487	-9.95223e-05	-0.00207699	-0.000118765
0.265731	-5.38823	0.248953	0.589716		0.642851	1.41677	0.221704	0.644671		1.5001	-0.0550298	0.0399715	-0.142433	0.000526563	-0.00194278	-6.46498e-05
0.310841	-5.3561	0.320072	0.685586		0.68702	2.65348	0.029069	0.609125		1.55023	-0.0356891	0.0490516	-0.13376	0.000777353	-0.00170806	-0.000105287
0.310841	-5.3561	0.320072	0.685586		0.731027	2.59688	0.0513992	0.590093		1.6	-0.0295157	0.0478556	-0.136013	0.000253976	-0.00258815	-0.000176907
0.310841	-5.3561	0.320072	0.685586		0.765371	3.2837	0.134907	0.553934		1.64999	-0.0649111	0.0317225	-0.134905	0.00013757	-0.00240084	-0.000261572
0.310841	-5.3561	0.320072	0.685586		0.786708	3.25251	0.129892	0.566462		1.71797	-0.0434741	0.0693582	-0.123687	-0.000141691	2.59724e-05	-0.0034571
0.310841	-5.3561	0.320072	0.685586		0.8307	3.62782	0.309128	0.521561		1.75016	0.0638243	0.117467	-0.0998802	-9.61296e-05	0.00568218	-0.00498632
0.355951	-5.19257	0.306339	0.755383		0.841621	4.02533	0.355205	0.472518		1.81787	0.0704692	0.0702776	-0.104611	0.00106265	0.00554489	-0.006065
0.355951	-5.19257	0.306339	0.755383		0.874877	3.98353	0.355315	0.468835		1.87679	0.0654484	0.0743711	-0.104048	3.47359e-05	0.00462185	-0.00743164
0.355951	-5.19257	0.306339	0.755383		0.885661	4.48475	0.14842	0.379987		1.91808	0.0640655	0.0756867	-0.109159	0.000407918	0.00500744	-0.00781488
0.355951	-5.19257	0.306339	0.755383		0.918699	4.41849	0.150085	0.39411		1.96195	0.0718197	0.0557404	-0.106279	-0.000201617	0.00527884	-0.00865206
0.406073	-4.73011	0.151619	0.821819		0.929482	4.8727	0.454513	0.37293		2.00625	0.0722728	0.0461494	-0.102452	0.000253207	0.00510345	-0.00903263
0.406073	-4.73011	0.151619	0.821819		0.940732	4.80043	0.4497	0.36113		2.05464	0.0876486	0.0138081	-0.100171	0.00112865	0.00508324	-0.00927089
0.406073	-4.73011	0.151619	0.821819		0.980078	5.34625	0.226439	0.282986		2.10675	0.0657349	0.0775837	-0.0993775	0.000338543	0.00470165	-0.00920275
0.406073	-4.73011	0.151619	0.821819		0.990903	5.23358	0.231263	0.277707		2.15022	0.0613572	0.147141	-0.0974845	-0.00217076	0.00343453	-0.0101047
0.406073	-4.73011	0.151619	0.821819		1.02274	5.51946	0.0773475	0.210312		2.20001	0.188122	0.226795	-0.086185	-0.00481909	0.00852766	-0.0138443
0.44617	-4.31318	-0.164204	0.84721		1.03353	5.43083	0.0768051	0.220705		2.25013	0.209895	0.189008	-0.089166	-0.00446532	0.00898913	-0.015384
0.44617	-4.31318	-0.164204	0.84721		1.0674	5.48346	0.0766791	0.219694		2.30004	0.199952	0.192298	-0.0911309	-0.00386606	0.00883615	-0.0163111
0.44617	-4.31318	-0.164204	0.84721		1.07817	5.70797	0.360645	0.176985		2.35018	0.247522	0.204644	-0.0993662	-0.00487853	0.0108558	-0.0179321
0.44617	-4.31318	-0.164204	0.84721		1.11097	6.01123	0.417559	0.132561		2.40016	0.282736	0.234816	-0.104886	-0.00572047	0.0123418	-0.0206436
0.491279	-3.78034	-0.291297	0.852182		1.12188	5.96537	0.417882	0.129241		2.47812	0.363469	0.271729	-0.107203	-0.00683817	0.0145297	-0.0224664
0.491279	-3.78034	-0.291297	0.852182		1.13308	5.919	0.308967	0.0730341		2.49999	0.372079	0.259683	-0.112423	-0.00680371	0.0139115	-0.0235596
0.491279	-3.78034	-0.291297	0.852182		1.16715	5.8578	0.314216	0.0694422		2.57009	0.393862	0.220624	-0.119244	-0.0063993	0.013429	-0.0246599
0.491279	-3.78034	-0.291297	0.852182		1.17797	6.19976	0.438203	0.0228875		2.61522	0.457432	0.27728	-0.113943	-0.00745088	0.0149182	-0.0260237
0.491279	-3.78034	-0.291297	0.852182		1.21101	6.11979	0.434984	0.0186121		2.65822	0.479016	0.229483	-0.115037	-0.00699555	0.0138719	-0.0265975
0.536389	-3.20089	-0.24002	0.821443		1.25479	6.08166	0.355031	-0.0211987		2.71317	0.510489	0.220818	-0.112749	-0.00706229	0.0135773	-0.0269287
0.536389	-3.20089	-0.24002	0.821443		1.26563	6.0191	0.356844	-0.0198311		2.75486	0.533406	0.173593	-0.113736	-0.00627831	0.0151026	-0.0269189
0.536389	-3.20089	-0.24002	0.821443		1.29928	5.76557	0.573762	-0.0475781		2.80021	0.534787	0.137003	-0.109345	-0.00603499	0.0154402	-0.026803
0.536389	-3.20089	-0.24002	0.821443		1.31004	5.68783	0.569084	-0.0513646		2.85344	0.555874	0.173807	-0.0994108	-0.00565646	0.0166052	-0.0265381
0.586511	-2.67973	-0.619645	0.801358		1.34312	5.7342	0.397899	-0.123791		2.90017	0.595695	0.204456	-0.0840675	-0.00714373	0.0200247	-0.0260963
0.586511	-2.67973	-0.619645	0.801358		1.3539	5.52966	0.507221	-0.150854		2.95008	0.625873	0.118432	-0.0781062	-0.00567497	0.0224029	-0.0253772
0.586511	-2.67973	-0.619645	0.801358		1.36482	5.59186	0.507579	-0.155648		3.00063	0.616344	0.156262	-0.0704032	-0.00517605	0.0258716	-0.0246239
0.586511	-2.67973	-0.619645	0.801358		1.39894	5.54454	0.507359	-0.154379		3.05012	0.663161	0.144304	-0.0645923	-0.00508079	0.0301529	-0.0236955
0.586511	-2.67973	-0.619645	0.801358		1.44282	5.35575	0.540309	-0.182424		3.10012	0.657057	0.0718525	-0.0636626	-0.00427141	0.0329584	-0.022753
0.626609	-1.98449	-0.867593	0.745407		1.4536	5.13642	0.606266	-0.210335		3.15016	0.645535	0.0669198	-0.0659045	-0.00443798	0.0346417	-0.0218717
0.626609	-1.98449	-0.867593	0.745407		1.48705	4.93222	0.388689	-0.229573		3.21887	0.680335	0.0810107	-0.0632254	-0.00397879	0.0361132	-0.020966
0.626609	-1.98449	-0.867593	0.745407		1.53095	4.91407	0.399096	-0.229469		3.26225	0.657892	0.0739361	-0.0638555	-0.0033147	0.0353858	-0.0198324
0.626609	-1.98449	-0.867593	0.745407		1.54328	4.54922	0.553711	-0.227659		3.31817	0.673184	0.0616976	-0.0694545	-0.00371491	0.0355034	-0.0192759
0.671664	-1.4122	-0.545143	0.708134		1.55534	4.51002	0.552535	-0.22954		3.36195	0.6628	0.0688915	-0.0671248	-0.00260017	0.0364144	-0.0181086
0.671664	-1.4122	-0.545143	0.708134		1.58742	4.55542	0.5526	-0.230757		3.40041	0.657324	0.0676008	-0.06607	-0.00231976	0.0367123	-0.0176506
0.671664	-1.4122	-0.545143	0.708134		1.5996	4.0755	0.630238	-0.22774		3.45298	0.64672	0.0720392	-0.057598	-0.00159305	0.0379192	-0.0169601
0.671664	-1.4122	-0.545143	0.708134		1.631	4.10516	0.633116	-0.23036		3.50267	0.632006	0.0695791	-0.0525942	-0.00125991	0.0402689	-0.0162684
0.671664	-1.4122	-0.545143	0.708134		1.64184	3.62714	0.65051	-0.239727		3.55129	0.631672	0.0847733	-0.0505533	-0.000237246	0.0417116	-0.0159356
0.721786	-1.06045	-0.352888	0.648037		1.67648	3.62623	0.651821	-0.243908		3.59999	0.637217	0.0873144	-0.0532869	-0.000386558	0.0433087	-0.0157065
0.721786	-1.06045	-0.352888	0.648037		1.68731	3.13053	0.822048	-0.236937		3.65013	0.639051	0.101591	-0.0443493	-2.94886e-05	0.0449687	-0.0156197
0.721786	-1.06045	-0.352888	0.648037		1.71876	3.09796	0.815873	-0.243199		3.69999	0.652417	0.0884803	-0.046881	0.000734807	0.0456047	-0.0158
0.721786	-1.06045	-0.352888	0.648037		1.72961	3.20585	0.509836	-0.398796		3.75016	0.659471	0.0519157	-0.0599217	0.000321458	0.0461263	-0.0162358
0.761883	-0.411529	-0.354219	0.572378		1.74092	3.15183	0.525053	-0.39416		3.80018	0.649431	0.0467366	-0.0566992	-7.29671e-05	0.0468912	-0.0165105
0.761883	-0.411529	-0.354219	0.572378		1.77582	3.19181	0.523919	-0.395509		3.85013	0.67683	0.0521039	-0.0623092	-0.000693454	0.0473062	-0.0170647
0.761883	-0.411529	-0.354219	0.572378		1.81873	3.27774	-2.6362	-1.92111		3.90006	0.676251	0.055367	-0.0649672	-0.00156774	0.0471029	-0.0178936
0.761883	-0.411529	-0.354219	0.572378		1.82951	2.99931	-2.19805	-3.1479		3.95046	0.680821	0.0728193	-0.0663948	-0.0018389	0.0483833	-0.0185513
0.761883	-0.411529	-0.354219	0.572378		1.8631	2.14397	-1.51975	-3.86085		4.0183	0.681757	0.0903264	-0.0680422	-0.00106646	0.0495653	-0.0192653
0.806993	0.257136	-0.205913	0.483885		1.8883	2.21396	-1.50746	-3.84061		4.06187	0.701722	0.124775	-0.0647476	-0.00142586	0.0518365	-0.0202635
0.806993	0.257136	-0.205913	0.483885		1.9187	1.54871	-1.9143	-4.36412		4.10719	0.716214	0.0614102	-0.0684312	-0.000545778	0.052717	-0.0207163
0.806993	0.257136	-0.205913	0.483885		1.92952	1.58664	-1.89913	-4.35502		4.16232	0.733442	0.0242727	-0.0718505	-0.000309099	0.0538155	-0.0217491
0.806993	0.257136	-0.205913	0.483885		1.96272	1.58393	-1.90117	-4.35555		4.20671	0.746691	0.0569877	-0.067838	-0.00127576	0.0534643	-0.0223469
0.852103	0.810304	-0.195365	0.426026		1.97357	1.35885	-2.0114	-4.62983		4.26336	0.751496	0.131999	-0.0738471	-0.00231416	0.0534865	-0.0230819
0.852103	0.810304	-0.195365	0.426026		2.00676	1.37786	-2.00915	-4.62181		4.30616	0.784896	0.107658	-0.0782347	-0.00144635	0.0527288	-0.0239256
0.852103	0.810304	-0.195365	0.426026		2.01761	1.03795	-1.99913	-4.64053		4.35008	0.844238	0.0173414	-0.0769254	-0.00192683	0.0528166	-0.0245406
0.852103	0.810304	-0.195365	0.426026		2.05537	1.06687	-1.99027	-4.62481		4.39997	0.851861	0.0416918	-0.0749805	-0.00110973	0.0522429	-0.0253068
0.852103	0.810304	-0.195365	0.426026		2.06614	0.878299	-2.15863	-4.47173		4.45353	0.895513	0.0122896	-0.0728449	-0.00106417	0.0526977	-0.0263388
0.902225	1.59523	-0.529199	0.31062		2.10732	0.484256	-2.13182	-4.09932		4.50001	0.917879	0.00540124	-0.0757292	-0.00138837	0.0528536	-0.0270897
0.902225	1.59523	-0.529199	0.31062		2.11816	0.497717	-2.12606	-4.08922		4.55021	0.942479	0.00996387	-0.0727468	-0.00129615	0.0541147	-0.0279174
0.902225	1.59523	-0.529199	0.31062		2.15069	0.50262	-2.12606	-4.08933		4.60017	0.955838	0.0480745	-0.0697476	-0.00214891	0.0552791	-0.0287669
0.902225	1.59523	-0.529199	0.31062		2.16141	0.223096	-1.9871	-3.7305		4.65003	0.984985	0.132255	-0.058937	-0.00448675	0.0570219	-0.0296644
0.942322	2.01109	-0.372346	0.253331		2.19508	0.253911	-1.98383	-3.72396		4.70009	0.997646	0.0786401	-0.0657207	-0.00338624	0.0585549	-0.0306146
0.942322	2.01109	-0.372346	0.253331		2.20586	-0.101176	-1.72022	-3.37068		4.75038	1.01273	0.147937	-0.0631838	-0.00455723	0.0597839	-0.0316349
0.942322	2.01109	-0.372346	0.253331		2.2387	-0.0608849	-1.71407	-3.35776		4.82096	1.0608	0.107624	-0.0730925	-0.00404667	0.0602634	-0.0326189
0.942322	2.01109	-0.372346	0.253331		2.24948	0.160653	-4.58437	-4.06552		4.85016	1.07578	0.10488	-0.0777476	-0.00442906	0.0598659	-0.0336875
0.942322	2.01109	-0.372346	0.253331		2.28296	0.185232	-4.49728	-4.07421		4.89999	1.09258	0.125827	-0.0840187	-0.00511884	0.0592343	-0.0346785
0.987432	2.58173	0.0195025	0.201562		2.29366	-0.163496	-3.81591	-5.22131		4.96967	1.11423	0.122839	-0.0860489	-0.00502632	0.0585862	-0.0356761
0.987432	2.58173	0.0195025	0.201562		2.30478	-0.247076	-2.94476	-6.08246		5.01315	1.16637	0.0314815	-0.0970825	-0.00355951	0.0577791	-0.0370327
0.987432	2.58173	0.0195025	0.201562		2.33869	-0.217872	-2.96357	-6.13081		5.06907	1.18091	0.00881867	-0.0984461	-0.00343542	0.05774	-0.0376293
0.987432	2.58173	0.0195025	0.201562		2.3495	-0.202128	-2.9605	-6.12952		5.11273	1.21921	-0.000421674	-0.0992637	-0.00320754	0.0582834	-0.0388199
1.03254	3.05488	-0.0241068	0.129054		2.38275	-0.804615	-2.38864	-6.4385		5.15432	1.22484	0.015837	-0.0944539	-0.00328448	0.0584039	-0.0396933
1.03254	3.05488	-0.0241068	0.129054		2.42694	-0.518984	-3.38814	-6.79195		5.20907	1.22202	0.0342131	-0.0936278	-0.00388433	0.0586748	-0.0405088
1.03254	3.05488	-0.0241068	0.129054		2.47074	0.155381	-4.45203	-7.43817		5.25407	1.25233	-0.0164491	-0.101494	-0.00309881	0.059471	-0.0416782
1.03254	3.05488	-0.0241068	0.129054		2.48816	-0.207121	-3.761	-7.94621		5.30003	1.28185	0.032628	-0.101708	-0.00401551	0.0598774	-0.0425829
1.03254	3.05488	-0.0241068	0.129054		2.52683	-0.208072	-3.77601	-7.95257		5.35015	1.32297	-0.000195043	-0.106276	-0.00295407	0.0599302	-0.043776
1.08266	3.34817	-0.235516	0.0466201		2.53765	-0.287378	-3.17381	-8.05329		5.40023	1.34532	0.00222834	-0.111288	-0.00319122	0.0595284	-0.0449992
1.08266	3.34817	-0.235516	0.0466201		2.57064	-0.27275	-3.19133	-8.05125		5.45002	1.36206	0.000363003	-0.117418	-0.00338668	0.0587224	-0.0463915
1.08266	3.34817	-0.235516	0.0466201		2.5815	0.246493	-3.79653	-7.88657		5.49998	1.39362	0.0171532	-0.12199	-0.00403725	0.057743	-0.0477816
1.08266	3.34817	-0.235516	0.0466201		2.6158	0.375057	-3.90814	-7.88658		5.55009	1.41338	0.0310725	-0.131495	-0.00440045	0.0561419	-0.0490679
1.12276	3.77306	-0.281743	-0.0340906		2.62691	0.33434	-3.91376	-7.88201		5.62056	1.47288	-0.0460851	-0.142243	-0.00355374	0.055843	-0.0500457
1.12276	3.77306	-0.281743	-0.0340906		2.65904	0.805072	-4.5235	-7.92117		5.65011	1.48243	-0.0309658	-0.152813	-0.00420798	0.0543201	-0.051066
1.12276	3.77306	-0.281743	-0.0340906		2.66978	0.812992	-4.51723	-7.8949		5.70001	1.50109	-0.0414051	-0.166665	-0.00433016	0.0529676	-0.0518832
1.12276	3.77306	-0.281743	-0.0340906		2.70288	0.263284	-3.41496	-7.58834		5.76607	1.51324	-0.0366894	-0.172541	-0.00501187	0.0521493	-0.0528324
1.12276	3.77306	-0.281743	-0.0340906		2.71374	0.442308	-3.23902	-7.17132		5.81048	1.58537	-0.0747293	-0.181113	-0.00460458	0.0515956	-0.0536359
1.16787	3.95969	-0.265539	-0.0754921		2.72473	0.464525	-3.24619	-7.16794		5.86606	1.59613	-0.0459049	-0.188671	-0.00558694	0.0507905	-0.0541684
1.16787	3.95969	-0.265539	-0.0754921		2.75559	0.454352	-3.24663	-7.16779		5.91	1.65364	-0.061308	-0.197788	-0.00587178	0.0501398	-0.0547502
1.16787	3.95969	-0.265539	-0.0754921		2.76643	0.461956	-3.24567	-7.16827		5.95422	1.69888	-0.0695124	-0.201265	-0.00586491	0.0495932	-0.0552073
1.16787	3.95969	-0.265539	-0.0754921		2.79973	0.778979	-3.62108	-6.72944		5.99999	1.7146	-0.0364742	-0.201934	-0.00676338	0.0487831	-0.0555282
1.21298	4.05448	-0.139209	-0.122748		2.81062	1.23949	-3.7423	-6.12024		6.05289	1.71655	-0.100514	-0.206215	-0.00588726	0.0480293	-0.0558174
1.21298	4.05448	-0.139209	-0.122748		2.84313	1.24096	-3.74405	-6.09729		6.1	1.71288	-0.0540536	-0.199028	-0.00671926	0.0478985	-0.0560015
1.21298	4.05448	-0.139209	-0.122748		2.85393	1.5252	-2.87667	-5.39008		6.15002	1.73818	-0.101645	-0.20114	-0.0059207	0.0486152	-0.0562147
1.21298	4.05448	-0.139209	-0.122748		2.8648	1.5349	-2.90757	-5.40342		6.20037	1.74106	-0.0794265	-0.195806	-0.00611882	0.0496188	-0.0564867
1.21298	4.05448	-0.139209	-0.122748		2.89954	1.53381	-2.90393	-5.40248		6.27844	1.73462	-0.136407	-0.199613	-0.00508449	0.0502234	-0.0568091
1.2631	4.45029	-0.142848	-0.200633		2.91043	1.55445	-3.07348	-4.64561		6.30021	1.73208	-0.1362	-0.207502	-0.00448556	0.0509468	-0.0571644
1.2631	4.45029	-0.142848	-0.200633		2.94275	1.55307	-3.08323	-4.63219		6.37245	1.75007	-0.168025	-0.210232	-0.00368047	0.0520949	-0.0576143
1.2631	4.45029	-0.142848	-0.200633		2.95367	1.61592	-2.89876	-4.02694		6.41719	1.74507	-0.147419	-0.220729	-0.00430719	0.0517287	-0.0585693
1.2631	4.45029	-0.142848	-0.200633		2.98746	1.58687	-2.92346	-4.01925		6.461	1.76208	-0.152797	-0.225241	-0.00442254	0.0512288	-0.0593353
1.3032	4.56943	-0.211491	-0.255001		3.03092	2.04005	-2.46036	-2.5464		6.51727	1.77043	-0.154713	-0.23095	-0.00506517	0.0506263	-0.0600655
1.3032	4.56943	-0.211491	-0.255001		3.0442	1.97733	-2.50887	-2.54333		6.56177	1.78086	-0.160531	-0.244406	-0.00581645	0.0485369	-0.0612069
1.3032	4.56943	-0.211491	-0.255001		3.05706	2.01281	-2.50381	-2.54261		6.60619	1.77132	-0.160859	-0.247822	-0.00646612	0.0469363	-0.0619529
1.3032	4.56943	-0.211491	-0.255001		3.08788	1.98556	-2.50566	-2.54277		6.65806	1.7682	-0.143352	-0.254537	-0.00745142	0.0452545	-0.0629131
1.3032	4.56943	-0.211491	-0.255001		3.09881	2.30772	-2.65371	-1.97465		6.70623	1.77737	-0.144742	-0.263886	-0.00814339	0.0440181	-0.0639408
1.3433	4.65954	-0.271515	-0.299571		3.131	2.282	-2.66542	-1.96641		6.76144	1.79437	-0.160571	-0.266327	-0.00814093	0.0430458	-0.0645799
1.3433	4.65954	-0.271515	-0.299571		3.14177	2.13967	-2.0619	-1.3018		6.80784	1.82258	-0.175315	-0.268267	-0.00850097	0.0424232	-0.0657523
1.3433	4.65954	-0.271515	-0.299571		3.17561	2.11614	-2.08003	-1.31459		6.85026	1.81836	-0.177864	-0.270344	-0.00857288	0.0412179	-0.0664562
1.3433	4.65954	-0.271515	-0.299571		3.18641	1.99274	-2.39368	-0.752662		6.90074	1.843	-0.160927	-0.277084	-0.0090222	0.0404418	-0.0674644
1.39342	4.92861	-0.287593	-0.345041		3.21933	1.96034	-2.39461	-0.757783		6.95013	1.8823	-0.169197	-0.287859	-0.00940529	0.040338	-0.0685538
1.39342	4.92861	-0.287593	-0.345041		3.23019	1.8441	-3.29204	-0.213573		7	1.85946	-0.195904	-0.29143	-0.00935875	0.0384545	-0.0694666
1.39342	4.92861	-0.287593	-0.345041		3.26302	1.79474	-3.2777	-0.215939		7.05017	1.86097	-0.188435	-0.304884	-0.00983605	0.0363457	-0.0706114
1.39342	4.92861	-0.287593	-0.345041		3.27379	1.94198	-3.05006	0.182704		7.10013	1.91211	-0.17267	-0.315484	-0.010813	0.0355481	-0.0716636
1.39342	4.92861	-0.287593	-0.345041		3.28501	1.90185	-3.05224	0.17466		7.16097	1.85865	-0.189417	-0.327131	-0.0112044	0.0326683	-0.072678
1.44354	4.92498	-0.383083	-0.35225		3.319	1.9318	-3.05251	0.174389		7.19998	1.93956	-0.174639	-0.349765	-0.011684	0.0320211	-0.0738019
1.44354	4.92498	-0.383083	-0.35225		3.32985	1.97036	-3.1888	0.52593		7.2732	1.99645	-0.181797	-0.354674	-0.0119642	0.0307867	-0.0745246
1.44354	4.92498	-0.383083	-0.35225		3.3627	1.99799	-3.1791	0.523323		7.31416	1.9858	-0.173077	-0.360186	-0.0127111	0.0286346	-0.0753718
1.44354	4.92498	-0.383083	-0.35225		3.37342	1.6061	-3.63496	0.835698		7.35789	2.06171	-0.245717	-0.376838	-0.0118241	0.0275635	-0.0760546
1.48364	4.87041	-0.421939	-0.365012		3.4088	1.60937	-3.62218	0.828468		7.41307	2.06592	-0.262873	-0.376753	-0.0122082	0.0261566	-0.0765537
1.48364	4.87041	-0.421939	-0.365012		3.45101	1.67814	-3.40311	1.0697		7.45828	2.0815	-0.224974	-0.374246	-0.0135827	0.0253551	-0.0767329
1.48364	4.87041	-0.421939	-0.365012		3.46455	1.66051	-3.40784	1.06403		7.50187	2.12169	-0.340272	-0.379068	-0.0117809	0.025457	-0.0770552
1.48364	4.87041	-0.421939	-0.365012		3.5088	1.34633	-3.42142	1.02175		7.55018	2.12435	-0.336299	-0.371833	-0.0120867	0.0254091	-0.0772834
1.48364	4.87041	-0.421939	-0.365012		3.55142	1.31902	-3.42503	1.0159		7.60813	2.16499	-0.366105	-0.378036	-0.0120947	0.0262226	-0.0774017
1.52875	4.65861	-0.460144	-0.368372		3.56295	1.40489	-3.47155	0.910168		7.65044	2.17395	-0.359678	-0.373484	-0.0121636	0.0267566	-0.0777112
1.52875	4.65861	-0.460144	-0.368372		3.5949	1.37772	-3.47448	0.909994		7.69996	2.18552	-0.324382	-0.369705	-0.0123506	0.0275083	-0.0779817
1.52875	4.65861	-0.460144	-0.368372		3.60568	1.20829	-2.75333	0.738758		7.75019	2.20564	-0.34463	-0.372854	-0.0115114	0.0288567	-0.078582
1.52875	4.65861	-0.460144	-0.368372		3.63899	1.12186	-2.85565	0.491434		7.80004	2.18636	-0.367707	-0.373221	-0.010949	0.0295394	-0.0790642
1.57386	4.49421	-0.36054	-0.375372		3.6498	1.12754	-2.85379	0.485983		7.85025	2.26461	-0.366132	-0.387774	-0.0108775	0.0316703	-0.0800197
1.57386	4.49421	-0.36054	-0.375372		3.66081	0.980416	-3.13896	0.139899		7.91796	2.25065	-0.318962	-0.387746	-0.0119738	0.0314336	-0.0807668
1.57386	4.49421	-0.36054	-0.375372		3.699	0.971952	-3.13351	0.135292		7.96202	2.19756	-0.400837	-0.407376	-0.0111675	0.0297274	-0.0824817
1.57386	4.49421	-0.36054	-0.375372		3.71022	0.981244	-3.13412	0.135669		8.00968	2.22396	-0.385866	-0.423882	-0.0120506	0.0292587	-0.0837408
1.57386	4.49421	-0.36054	-0.375372		3.74282	1.02828	-3.26042	-0.192161		8.06581	2.18979	-0.393073	-0.436144	-0.0126984	0.0272374	-0.0847924
1.62398	4.45609	-0.0766944	-0.363645		3.75359	1.04155	-3.2564	-0.189893		8.10879	2.2437	-0.455933	-0.456435	-0.0124845	0.0256588	-0.0860613
1.62398	4.45609	-0.0766944	-0.363645		3.78784	0.725759	-3.20165	-0.652843		8.15338	2.22312	-0.467366	-0.465707	-0.0134464	0.0222799	-0.0868403
1.62398	4.45609	-0.0766944	-0.363645		3.83119	0.52786	-3.41757	-1.17636		8.20005	2.27256	-0.461684	-0.475933	-0.0140955	0.0217443	-0.0873289
1.62398	4.45609	-0.0766944	-0.363645		3.84221	0.589003	-3.6138	-1.77287		8.25387	2.32612	-0.442066	-0.481687	-0.0151313	0.0195876	-0.0875009
1.66408	4.7703	-0.538155	-0.567901		3.85337	0.600109	-3.60853	-1.76959		8.29999	2.377	-0.428624	-0.477044	-0.0154521	0.0187362	-0.087429
1.66408	4.7703	-0.538155	-0.567901		3.88693	0.587305	-3.6093	-1.7698		8.35012	2.35836	-0.500858	-0.484454	-0.0138155	0.0165835	-0.0871567
1.66408	4.7703	-0.538155	-0.567901		3.93183	0.416629	-3.69847	-2.21454		8.40001	2.39674	-0.452895	-0.479303	-0.0143049	0.0158357	-0.0869222
1.66408	4.7703	-0.538155	-0.567901		3.97627	0.663806	-3.61145	-2.75664		8.47743	2.392	-0.406613	-0.473922	-0.0156228	0.0156299	-0.0864478
1.66408	4.7703	-0.538155	-0.567901		4.00714	0.594503	-3.88836	-3.21935		8.50022	2.40569	-0.366846	-0.464437	-0.0152774	0.0157509	-0.0859716
1.70918	4.75729	0.0111905	-2.32005		4.01899	0.560404	-3.881	-3.21624		8.55019	2.44707	-0.458913	-0.45061	-0.0140318	0.0172136	-0.0848163
1.70918	4.75729	0.0111905	-2.32005		4.02985	0.761452	-3.71128	-3.67196		8.60947	2.46622	-0.471372	-0.43736	-0.0139167	0.0188208	-0.0836873
1.70918	4.75729	0.0111905	-2.32005		4.06275	0.749679	-3.71665	-3.66639		8.65013	2.45064	-0.472028	-0.4213	-0.0126209	0.0209009	-0.0827155
1.70918	4.75729	0.0111905	-2.32005		4.07352	0.648992	-3.76309	-4.00779		8.71783	2.42947	-0.435055	-0.406547	-0.0105571	0.024082	-0.0812363
1.75429	4.57597	0.259573	-3.67593		4.08465	0.638744	-3.76154	-4.01009		8.76186	2.42759	-0.506974	-0.392396	-0.00541753	0.0286342	-0.0794387
1.75931	4.54768	0.176902	-3.82188		4.11885	0.649084	-3.76098	-4.00988		8.81776	2.37348	-0.530083	-0.389646	-0.0037144	0.0300861	-0.078689
1.75931	4.54768	0.176902	-3.82188		4.16274	0.952624	-3.77987	-4.32306		8.86182	2.33842	-0.521615	-0.394263	-0.0010406	0.0358167	-0.0780059
1.75931	4.54768	0.176902	-3.82188		4.1735	0.891672	-3.76905	-4.62063		8.89999	2.34323	-0.497721	-0.399099	-0.000140125	0.0371399	-0.0775881
1.75931	4.54768	0.176902	-3.82188		4.20698	1.04478	-3.75217	-4.88918		8.95644	2.3129	-0.533184	-0.41008	-2.85697e-05	0.0365543	-0.0769382
1.7994	3.91007	-0.0946563	-4.77936		4.25071	1.04909	-3.74597	-4.89116		9.00946	2.29702	-0.543816	-0.418238	-0.00117601	0.0351443	-0.0765431
1.7994	3.91007	-0.0946563	-4.77936		4.26407	0.972748	-3.74889	-5.08486		9.05301	2.30094	-0.558197	-0.430893	-0.00222759	0.0327104	-0.0761006
1.7994	3.91007	-0.0946563	-4.77936		4.27512	0.988519	-3.75099	-5.08249		9.09999	2.28085	-0.578818	-0.4345	-0.00215981	0.0301374	-0.0754869
1.7994	3.91007	-0.0946563	-4.77936		4.30689	0.975222	-3.75215	-5.08242		9.15445	2.28394	-0.5902	-0.42848	-0.00409445	0.0265446	-0.074811
1.84451	3.40833	-0.727173	-5.45116		4.31769	0.973304	-4.00326	-5.27828		9.19996	2.26111	-0.559394	-0.413477	-0.00440598	0.0252796	-0.074268
1.84451	3.40833	-0.727173	-5.45116		4.35088	0.956652	-3.99232	-5.28203		9.2501	2.24864	-0.571102	-0.395385	-0.00362071	0.0256302	-0.0735432
1.84451	3.40833	-0.727173	-5.45116		4.36167	1.02013	-3.98053	-5.47664		9.29999	2.21636	-0.535699	-0.377857	-0.00383241	0.0275857	-0.0727864
1.84451	3.40833	-0.727173	-5.45116		4.39553	1.01971	-3.97916	-5.47424		9.3701	2.18169	-0.531988	-0.367951	-0.00176702	0.0308657	-0.0718327
1.84451	3.40833	-0.727173	-5.45116		4.40767	0.994877	-4.22905	-5.65801		9.39998	2.19	-0.587852	-0.372972	0.00213153	0.0348937	-0.0706526
1.88962	3.17975	-1.15749	-5.80472		4.43899	0.992276	-4.21172	-5.66046		9.46986	2.19645	-0.568585	-0.372343	0.00406377	0.0374085	-0.069627
1.88962	3.17975	-1.15749	-5.80472		4.45102	1.03869	-4.21782	-5.79427		9.51429	2.18664	-0.560495	-0.365238	0.00427504	0.0390584	-0.0689913
1.88962	3.17975	-1.15749	-5.80472		4.46375	1.04297	-4.21662	-5.79011		9.55977	2.18422	-0.553458	-0.374308	0.00398424	0.0397947	-0.0684853
1.88962	3.17975	-1.15749	-5.80472		4.49926	0.887001	-4.2737	-5.95645		9.61792	2.18326	-0.562669	-0.379506	0.00309694	0.0395277	-0.0680951
1.93473	2.89995	-1.73579	-5.8481		4.51003	0.876131	-4.26439	-5.96571		9.66229	2.17407	-0.549136	-0.385406	0.00122678	0.0369981	-0.0671284
1.93975	2.88621	-1.84802	-5.83741		4.54286	1.14362	-4.13335	-6.1034		9.70002	2.1605	-0.582925	-0.387217	0.00149803	0.0351712	-0.0666838
1.93975	2.88621	-1.84802	-5.83741		4.58774	1.09777	-3.95975	-6.24344		9.76575	2.14032	-0.549857	-0.37618	0.00101256	0.0329194	-0.0655877
1.93975	2.88621	-1.84802	-5.83741		4.63106	1.2558	-3.56036	-6.37203		9.81149	2.12324	-0.545292	-0.359596	0.000935576	0.0320926	-0.0647161
1.93975	2.88621	-1.84802	-5.83741		4.65224	1.24206	-3.66573	-6.5411		9.85253	2.09779	-0.554657	-0.34798	0.00208585	0.0323074	-0.064039
1.98485	2.58343	-2.53281	-5.64392		4.68683	1.22421	-3.6668	-6.5435		9.90005	2.07741	-0.520912	-0.332657	0.00167312	0.034466	-0.0630917
1.98485	2.58343	-2.53281	-5.64392		4.69796	1.45337	-3.44485	-6.69299		9.95019	2.0705	-0.597261	-0.316941	0.00412557	0.0369584	-0.0620185
1.98485	2.58343	-2.53281	-5.64392		4.73065	1.43204	-3.45333	-6.69638		10	2.04414	-0.539887	-0.316041	0.00552318	0.0398698	-0.0611816
1.98485	2.58343	-2.53281	-5.64392		4.74286	1.4398	-3.45164	-6.6968		10.05	1.99836	-0.505447	-0.306042	0.00552259	0.0415984	-0.0604348
1.98485	2.58343	-2.53281	-5.64392		4.77494	1.35843	-3.37525	-6.84394		10.1003	1.98953	-0.453304	-0.31008	0.0062511	0.0431279	-0.0597767
2.03498	2.04774	-2.97688	-5.18597		4.78758	1.55192	-3.30598	-6.98274		10.1606	1.95885	-0.479824	-0.310544	0.00620842	0.0427278	-0.0590884
2.03498	2.04774	-2.97688	-5.18597		4.81887	1.56188	-3.31127	-6.9773		10.2	1.96362	-0.565953	-0.326833	0.0061145	0.0415544	-0.0587333
2.03498	2.04774	-2.97688	-5.18597		4.83122	1.52877	-3.50882	-7.11176		10.2725	1.96189	-0.503239	-0.339202	0.00315612	0.0392901	-0.058465
2.03498	2.04774	-2.97688	-5.18597		4.84401	1.56268	-3.5111	-7.10037		10.3174	1.96207	-0.518584	-0.340178	0.00213121	0.0349626	-0.0578112
2.03498	2.04774	-2.97688	-5.18597		4.87867	1.53488	-3.51452	-7.10004		10.3611	1.95379	-0.492341	-0.334937	0.00143162	0.0336012	-0.0575092
2.07507	1.69913	-3.14925	-4.7261		4.88942	1.37891	-3.73646	-7.27598		10.4199	1.92886	-0.496833	-0.331478	0.00125594	0.0324986	-0.0574147
2.07507	1.69913	-3.14925	-4.7261		4.92275	1.3621	-3.73817	-7.2757		10.4582	1.92655	-0.443455	-0.31229	0.000961427	0.0333157	-0.0572568
2.07507	1.69913	-3.14925	-4.7261		4.93497	1.27441	-3.96004	-7.41566		10.5023	1.92659	-0.505103	-0.302594	0.00340835	0.0347657	-0.0570238
2.07507	1.69913	-3.14925	-4.7261		4.96729	1.27051	-3.95428	-7.41006		10.55	1.90266	-0.506355	-0.295376	0.003958	0.0363856	-0.0568897
2.11517	1.41037	-3.78233	-4.26987		4.97968	1.32289	-3.81754	-7.57304		10.6064	1.87913	-0.44763	-0.284336	0.00373189	0.0389008	-0.0566128
2.11517	1.41037	-3.78233	-4.26987		5.01063	1.32792	-3.81716	-7.56999		10.6501	1.86407	-0.51117	-0.289884	0.00567222	0.0409172	-0.0563587
2.11517	1.41037	-3.78233	-4.26987		5.02313	1.17458	-3.99749	-7.70362		10.7011	1.85595	-0.537894	-0.298106	0.00686866	0.0425718	-0.0563477
2.11517	1.41037	-3.78233	-4.26987		5.0359	1.17646	-3.98426	-7.7055		10.7501	1.83755	-0.519715	-0.300681	0.005912	0.0420231	-0.0566244
2.15527	1.05198	-4.1601	-5.14904		5.06659	1.17982	-3.98505	-7.70526		10.8009	1.83887	-0.573523	-0.32261	0.00602649	0.0408264	-0.0568792
2.15527	1.05198	-4.1601	-5.14904		5.07917	1.1522	-4.0771	-7.87237		10.8501	1.84371	-0.536792	-0.333332	0.00336989	0.0378499	-0.0573198
2.15527	1.05198	-4.1601	-5.14904		5.11063	1.15174	-4.06662	-7.87179		10.9216	1.84412	-0.55851	-0.341396	0.00217642	0.0344436	-0.0575973
2.15527	1.05198	-4.1601	-5.14904		5.12259	1.08212	-4.06488	-7.98772		10.9651	1.85897	-0.579018	-0.348419	0.000727542	0.0298998	-0.0578186
2.15527	1.05198	-4.1601	-5.14904		5.15502	1.06746	-4.06076	-7.99427		11.0114	1.86471	-0.594222	-0.350266	-0.000263313	0.0276733	-0.0579833
2.20539	0.81653	-3.69724	-6.59682		5.16584	1.11513	-3.83489	-8.12039		11.0653	1.86272	-0.630209	-0.346497	0.000138644	0.0265086	-0.0581314
2.20539	0.81653	-3.69724	-6.59682		5.19866	1.09856	-3.83823	-8.12376		11.1102	1.86865	-0.58602	-0.336727	-0.00083337	0.0272062	-0.0583234
2.20539	0.81653	-3.69724	-6.59682		5.20955	1.26515	-3.92913	-8.28973		11.1502	1.83526	-0.558812	-0.324712	-0.000895528	0.0278128	-0.0584713
2.20539	0.81653	-3.69724	-6.59682		5.2206	1.24233	-3.92548	-8.29019		11.2	1.87579	-0.556406	-0.317807	0.000611889	0.030241	-0.0586103
2.25551	0.63958	-3.62646	-7.68069		5.25484	1.20067	-3.75441	-8.47058		11.25	1.88185	-0.543489	-0.314897	0.00152529	0.0326971	-0.0589226
2.26052	0.588549	-3.68683	-7.74758		5.26562	1.18356	-3.76001	-8.47463		11.3001	1.83086	-0.535439	-0.324677	0.00206353	0.0341904	-0.0592185
2.26052	0.588549	-3.68683	-7.74758		5.29898	1.19567	-3.75774	-8.47484		11.3502	1.88917	-0.524904	-0.33575	0.00255122	0.0366149	-0.0596142
2.26052	0.588549	-3.68683	-7.74758		5.30978	1.27262	-3.58376	-8.65757		11.4001	1.88782	-0.557649	-0.3457	0.00306776	0.0356135	-0.0599664
2.26052	0.588549	-3.68683	-7.74758		5.34263	1.27823	-3.58422	-8.65697		11.4501	1.89481	-0.548312	-0.367949	0.00170311	0.0340286	-0.0604242
2.30062	0.296469	-4.06593	-8.12878		5.35334	1.22098	-3.73261	-8.8536		11.5003	1.92583	-0.537372	-0.38095	-0.000662014	0.0313783	-0.0608012
2.30062	0.296469	-4.06593	-8.12878		5.38734	1.21648	-3.73852	-8.85824		11.5502	1.92613	-0.530339	-0.387934	-0.00277213	0.0267387	-0.0611389
2.30062	0.296469	-4.06593	-8.12878		5.43083	0.963293	-3.95013	-9.30305		11.6232	1.95177	-0.571723	-0.397975	-0.0046233	0.0227651	-0.0611653
2.30062	0.296469	-4.06593	-8.12878		5.45171	0.976459	-3.96192	-9.29425		11.6651	1.94271	-0.529052	-0.391813	-0.00809075	0.0182488	-0.0611205
2.30062	0.296469	-4.06593	-8.12878		5.48768	0.910834	-3.94989	-9.53957		11.7058	1.93952	-0.535267	-0.383519	-0.00885335	0.0174717	-0.060937
2.34573	0.04031	-4.50283	-8.56629		5.50031	0.945865	-3.95533	-9.52909		11.7612	1.94532	-0.591523	-0.37683	-0.00740285	0.0177058	-0.060599
2.34573	0.04031	-4.50283	-8.56629		5.53069	0.92022	-3.95912	-9.52859		11.8082	1.94237	-0.579293	-0.365551	-0.00643666	0.0191206	-0.0604572
2.34573	0.04031	-4.50283	-8.56629		5.54272	0.547919	-4.31729	-9.82429		11.8593	1.91844	-0.525309	-0.357331	-0.00584998	0.0214408	-0.0601325
2.34573	0.04031	-4.50283	-8.56629		5.5748	0.539609	-4.31422	-9.82264		11.9025	1.95239	-0.547525	-0.348532	-0.00413644	0.0244266	-0.0597359
2.39084	-0.0742494	-5.10076	-9.37351		5.5873	0.567088	-4.53559	-10.0388		11.9501	1.94073	-0.5765	-0.349147	-0.00226293	0.026244	-0.0595485
2.39084	-0.0742494	-5.10076	-9.37351		5.61899	0.57901	-4.51776	-10.0234		12.0017	1.96611	-0.513859	-0.369933	-0.00267773	0.0284799	-0.0597986
2.39084	-0.0742494	-5.10076	-9.37351		5.63099	0.187772	-4.58699	-10.1911		12.0502	1.9763	-0.549063	-0.379939	-0.00229454	0.0289821	-0.0599067
2.39084	-0.0742494	-5.10076	-9.37351		5.64356	0.216453	-4.7624	-10.3321		12.1001	1.94907	-0.504432	-0.38856	-0.00371498	0.0263328	-0.0599398
2.39084	-0.0742494	-5.10076	-9.37351		5.67867	0.229724	-4.74388	-10.3176		12.1503	1.97347	-0.5608	-0.417897	-0.00561945	0.0226951	-0.0602705
2.43595	-0.311018	-5.2075	-10.0388		5.69066	0.221693	-4.74636	-10.3181		12.2	1.98379	-0.490121	-0.427281	-0.00966875	0.0177189	-0.0604596
2.43595	-0.311018	-5.2075	-10.0388		5.72298	0.119766	-4.97676	-10.4682		12.25	1.963	-0.402286	-0.424946	-0.0135412	0.0129906	-0.0604398
2.43595	-0.311018	-5.2075	-10.0388		5.73535	0.123195	-4.96695	-10.4644		12.3005	1.96326	-0.430689	-0.422876	-0.0147986	0.00949472	-0.0602426
2.43595	-0.311018	-5.2075	-10.0388		5.76671	0.209662	-4.96168	-10.5335		12.3503	1.97316	-0.453166	-0.410832	-0.015414	0.00847766	-0.0599884
2.48106	-0.540025	-5.27909	-10.1539		5.77748	0.232395	-4.95621	-10.5153		12.4004	1.95195	-0.397032	-0.393173	-0.0159345	0.00854372	-0.059647
2.48106	-0.540025	-5.27909	-10.1539		5.81104	0.088039	-4.57186	-10.4969		12.4563	1.93071	-0.450193	-0.380604	-0.0133739	0.0106296	-0.0593591
2.48106	-0.540025	-5.27909	-10.1539		5.82185	0.246701	-4.96218	-10.4464		12.5129	1.91657	-0.395991	-0.379737	-0.0101903	0.0163893	-0.0587317
2.48106	-0.540025	-5.27909	-10.1539		5.83319	0.217123	-4.88762	-10.4102		12.5693	1.88855	-0.49193	-0.374524	-0.00787531	0.0180714	-0.0582209
2.52617	-0.520928	-6.00934	-9.92724		5.8668	0.209498	-4.89273	-10.4141		12.6101	1.8742	-0.414186	-0.388266	-0.00722837	0.0213354	-0.057933
2.53118	-0.549454	-5.94322	-9.94302		5.87761	0.335259	-5.03831	-10.3139		12.6559	1.91258	-0.421447	-0.404251	-0.00708636	0.0226881	-0.0580488
2.53118	-0.549454	-5.94322	-9.94302		5.9107	0.340172	-5.04364	-10.3		12.701	1.90359	-0.407465	-0.408461	-0.00772797	0.0223057	-0.0581159
2.53118	-0.549454	-5.94322	-9.94302		5.92142	0.308071	-4.89989	-10.1247		12.7502	1.8885	-0.429455	-0.42666	-0.00868177	0.0198021	-0.058008
2.53118	-0.549454	-5.94322	-9.94302		5.95482	0.336888	-4.91617	-10.1172		12.8001	1.90166	-0.419862	-0.444709	-0.0102337	0.015038	-0.0582108
2.57128	-0.743529	-6.23857	-9.95667		5.96576	0.316603	-4.91815	-10.1163		12.8503	1.91463	-0.423671	-0.454906	-0.0129861	0.00897867	-0.0579719
2.57128	-0.743529	-6.23857	-9.95667		5.99863	0.331156	-5.1203	-9.89879		12.9	1.89487	-0.442994	-0.470456	-0.0168927	0.0032974	-0.0577449
2.57128	-0.743529	-6.23857	-9.95667		6.00944	0.380091	-5.11744	-9.62696		12.9501	1.88681	-0.510894	-0.469273	-0.0178526	-0.000344019	-0.0573056
2.57128	-0.743529	-6.23857	-9.95667		6.04261	0.421481	-5.13369	-9.58735		13.0002	1.87896	-0.491913	-0.454284	-0.0188568	-0.00161631	-0.0568688
2.57128	-0.743529	-6.23857	-9.95667		6.05341	0.560976	-5.14112	-9.33708		13.0696	1.87723	-0.473451	-0.437621	-0.0186442	-0.000741078	-0.0564798
2.61639	-0.975724	-6.74927	-9.59621		6.06444	0.580851	-5.13263	-9.33257		13.11	1.86727	-0.467505	-0.41329	-0.0161795	0.00313416	-0.0559349
2.61639	-0.975724	-6.74927	-9.59621		6.09465	0.568416	-5.13469	-9.33212		13.1664	1.85981	-0.530013	-0.403551	-0.0128833	0.00608353	-0.0552693
2.61639	-0.975724	-6.74927	-9.59621		6.1058	0.613101	-4.8255	-9.05285		13.2103	1.86136	-0.571298	-0.408776	-0.00823862	0.0115278	-0.054421
2.61639	-0.975724	-6.74927	-9.59621		6.13878	0.597304	-4.83162	-9.06066		13.2542	1.82462	-0.576054	-0.41075	-0.00622757	0.0156317	-0.0542298
2.66651	-1.02313	-7.03507	-9.01706		6.14956	0.825279	-4.74539	-8.75831		13.3092	1.87809	-0.535681	-0.428523	-0.00604178	0.0190436	-0.054483
2.66651	-1.02313	-7.03507	-9.01706		6.18261	0.798779	-4.74041	-8.75767		13.355	1.861	-0.567007	-0.444542	-0.0068326	0.0181117	-0.0543301
2.66651	-1.02313	-7.03507	-9.01706		6.19337	0.822241	-4.73663	-8.75876		13.4	1.88232	-0.628839	-0.463493	-0.00774478	0.0157284	-0.0541804
2.66651	-1.02313	-7.03507	-9.01706		6.22689	0.816926	-4.38511	-8.57273		13.4501	1.86233	-0.573474	-0.474417	-0.011154	0.0112325	-0.0540337
2.66651	-1.02313	-7.03507	-9.01706		6.27085	1.07438	-4.22092	-8.42414		13.5001	1.8726	-0.627685	-0.477784	-0.0128823	0.00664613	-0.0535187
2.70661	-0.902244	-7.10473	-8.45634		6.28979	1.09757	-4.0116	-8.30558		13.5501	1.86524	-0.615109	-0.483284	-0.0168237	0.00191506	-0.0529219
2.70661	-0.902244	-7.10473	-8.45634		6.3267	1.05477	-4.0261	-8.3225		13.6	1.86852	-0.64566	-0.474774	-0.0181091	-3.36258e-08	-0.0522259
2.70661	-0.902244	-7.10473	-8.45634		6.33896	1.32776	-3.88343	-8.27888		13.65	1.83868	-0.637586	-0.451305	-0.0173797	0.00035589	-0.0515806
2.70661	-0.902244	-7.10473	-8.45634		6.37061	1.27957	-3.88704	-8.28713		13.7204	1.83205	-0.63621	-0.428163	-0.015895	0.00283017	-0.0506359
2.75172	-0.734264	-6.52396	-7.68631		6.38309	1.17384	-3.85413	-8.31127		13.7651	1.80012	-0.646542	-0.408859	-0.0117361	0.00777698	-0.049377
2.75172	-0.734264	-6.52396	-7.68631		6.41482	1.12981	-3.86349	-8.31767		13.821	1.74867	-0.573902	-0.397309	-0.0112799	0.00989746	-0.0487711
2.75172	-0.734264	-6.52396	-7.68631		6.42724	1.05613	-3.66947	-8.38949		13.8676	1.75676	-0.588747	-0.399584	-0.00724741	0.015669	-0.0474147
2.75172	-0.734264	-6.52396	-7.68631		6.45865	1.01277	-3.68577	-8.39664		13.9098	1.77691	-0.598266	-0.408418	-0.0051416	0.0180911	-0.0469954
2.75172	-0.734264	-6.52396	-7.68631		6.47099	0.968624	-3.76347	-8.57354		13.9657	1.78653	-0.640564	-0.424803	-0.00432898	0.0189403	-0.0463662
2.79683	-0.395093	-6.14489	-6.82479		6.48388	0.949547	-3.7685	-8.56902		14.0106	1.78279	-0.588228	-0.433845	-0.00668261	0.0168733	-0.0458603
2.79683	-0.395093	-6.14489	-6.82479		6.51519	0.967164	-3.76563	-8.56981		14.0502	1.78471	-0.632976	-0.444777	-0.00762204	0.0143756	-0.0452412
2.79683	-0.395093	-6.14489	-6.82479		6.52727	0.683783	-4.10542	-8.84266		14.1	1.78287	-0.604926	-0.453523	-0.0108049	0.0097962	-0.0445788
2.79683	-0.395093	-6.14489	-6.82479		6.55908	0.686582	-4.1066	-8.84488		14.1537	1.80161	-0.615298	-0.459296	-0.0146532	0.00492583	-0.0433964
2.84695	-0.327201	-5.50537	-5.84929		6.57133	0.458853	-4.08746	-9.10707		14.2	1.78799	-0.604384	-0.449478	-0.0155063	0.00209148	-0.0428503
2.84695	-0.327201	-5.50537	-5.84929		6.60269	0.489143	-4.08965	-9.09894		14.25	1.78343	-0.612534	-0.440814	-0.0166229	0.0008754	-0.0420121
2.84695	-0.327201	-5.50537	-5.84929		6.61537	0.248513	-4.36183	-9.40902		14.3	1.77042	-0.617086	-0.416355	-0.0149619	0.00204649	-0.0412236
2.84695	-0.327201	-5.50537	-5.84929		6.65879	0.0913164	-4.54601	-9.66779		14.3502	1.73756	-0.612395	-0.399884	-0.012663	0.00555394	-0.0404668
2.84695	-0.327201	-5.50537	-5.84929		6.66965	0.1001	-4.54227	-9.66003		14.4	1.69867	-0.551498	-0.390851	-0.00987542	0.009357	-0.0397823
2.88705	-0.0999956	-4.56645	-5.0752		6.70669	0.0974033	-4.54312	-9.66013		14.4707	1.66024	-0.443037	-0.390517	-0.00928469	0.0127854	-0.0389879
2.88705	-0.0999956	-4.56645	-5.0752		6.71768	0.0576184	-4.73828	-9.99488		14.5001	1.66624	-0.450052	-0.404633	-0.00763438	0.0158011	-0.0387521
2.88705	-0.0999956	-4.56645	-5.0752		6.75068	-0.127891	-4.92297	-10.2316		14.5712	1.64757	-0.43448	-0.424424	-0.0087967	0.017155	-0.03825
2.88705	-0.0999956	-4.56645	-5.0752		6.76185	-0.141889	-4.91423	-10.2345		14.6143	1.65605	-0.47742	-0.444281	-0.0104566	0.013763	-0.0379906
2.93215	0.263259	-3.88566	-4.16651		6.77302	0.0380948	-4.90566	-10.5175
2.93215	0.263259	-3.88566	-4.16651		6.80844	0.0432564	-4.89816	-10.5064
2.93215	0.263259	-3.88566	-4.16651		6.8193	-0.0823279	-5.02678	-10.8162
2.93215	0.263259	-3.88566	-4.16651		6.85062	-0.0828405	-5.02145	-10.815
2.93215	0.263259	-3.88566	-4.16651		6.86142	-0.0841755	-5.02233	-10.8147
2.98228	0.526882	-3.3758	-3.21273		6.89495	0.0148222	-5.0788	-11.0261
2.98228	0.526882	-3.3758	-3.21273		6.90722	0.0155381	-5.07214	-11.0223
2.98228	0.526882	-3.3758	-3.21273		6.93883	-0.195801	-4.76368	-11.2588
2.98228	0.526882	-3.3758	-3.21273		6.95093	-0.18991	-4.76972	-11.2696
3.02237	0.669233	-3.01862	-2.47514		6.98298	-0.173887	-4.65065	-11.5248
3.02237	0.669233	-3.01862	-2.47514		6.99379	-0.162106	-5.05131	-11.7559
3.02237	0.669233	-3.01862	-2.47514		7.00475	-0.20015	-4.99455	-11.7735
3.02237	0.669233	-3.01862	-2.47514		7.0387	-0.189899	-4.9979	-11.7753
3.02237	0.669233	-3.01862	-2.47514		7.04992	-0.113466	-5.0917	-11.9835
3.06748	0.622787	-3.08853	-1.66693		7.08263	-0.0902298	-5.0925	-11.9743
3.06748	0.622787	-3.08853	-1.66693		7.09355	-0.371	-5.26458	-12.237
3.06748	0.622787	-3.08853	-1.66693		7.12682	-0.331497	-5.26041	-12.2271
3.06748	0.622787	-3.08853	-1.66693		7.17097	-0.807221	-5.77482	-12.582
3.11259	0.618655	-3.5682	-0.966168		7.18376	-0.759168	-5.80855	-12.5613
3.11259	0.618655	-3.5682	-0.966168		7.19643	-0.807068	-5.81839	-12.5593
3.11259	0.618655	-3.5682	-0.966168		7.22722	-0.769122	-5.80982	-12.5617
3.11259	0.618655	-3.5682	-0.966168		7.23951	-1.05117	-5.95036	-12.6983
3.11259	0.618655	-3.5682	-0.966168		7.2709	-0.995366	-5.93825	-12.7047
3.16271	0.787658	-4.11671	-0.275026		7.28301	-1.15957	-6.23966	-12.7826
3.16271	0.787658	-4.11671	-0.275026		7.31471	-1.09911	-6.24118	-12.7678
3.16271	0.787658	-4.11671	-0.275026		7.32554	-1.32204	-6.56147	-12.8006
3.16271	0.787658	-4.11671	-0.275026		7.35865	-1.25449	-6.54885	-12.7929
3.20281	0.970434	-4.57409	0.200896		7.36946	-1.36679	-6.61576	-12.7487
3.20281	0.970434	-4.57409	0.200896		7.40281	-1.2911	-6.59875	-12.7464
3.20281	0.970434	-4.57409	0.200896		7.41361	-1.39794	-6.72954	-12.6835
3.20281	0.970434	-4.57409	0.200896		7.42457	-1.32243	-6.71047	-12.6706
3.20281	0.970434	-4.57409	0.200896		7.45901	-1.37262	-6.72256	-12.6665
3.24792	1.01665	-5.01759	0.634161		7.4698	-1.29441	-6.60367	-12.5552
3.24792	1.01665	-5.01759	0.634161		7.50263	-1.29368	-6.60067	-12.5454
3.24792	1.01665	-5.01759	0.634161		7.51336	-1.32708	-6.43833	-12.3573
3.24792	1.01665	-5.01759	0.634161		7.54747	-1.24941	-6.43583	-12.1595
3.29303	0.949146	-5.26614	0.999162		7.59091	-1.24244	-6.41899	-12.1632
3.29804	0.953359	-5.27651	1.02689		7.61842	-0.880959	-6.23384	-11.9867
3.29804	0.953359	-5.27651	1.02689		7.6474	-0.88285	-6.2179	-11.9763
3.29804	0.953359	-5.27651	1.02689		7.65997	-0.487456	-6.0125	-11.7538
3.29804	0.953359	-5.27651	1.02689		7.69076	-0.512432	-5.99656	-11.758
3.33814	1.17975	-5.22911	1.21544		7.70308	-0.377054	-5.24696	-11.5653
3.33814	1.17975	-5.22911	1.21544		7.7346	-0.4212	-5.24737	-11.6026
3.33814	1.17975	-5.22911	1.21544		7.74706	0.206356	-5.20439	-11.4907
3.33814	1.17975	-5.22911	1.21544		7.77864	0.105984	-5.19996	-11.4986
3.38325	1.20422	-5.04137	1.31809		7.79084	0.560111	-4.44523	-11.5241
3.38325	1.20422	-5.04137	1.31809		7.82366	0.466278	-4.47217	-11.5353
3.38325	1.20422	-5.04137	1.31809		7.83578	0.447418	-4.06518	-11.6083
3.38325	1.20422	-5.04137	1.31809		7.87526	0.317361	-4.10498	-11.6339
3.38325	1.20422	-5.04137	1.31809		7.88624	0.546953	-3.9794	-11.7299
3.43337	1.17306	-4.69625	1.26538		7.9187	0.440505	-4.002	-11.7373
3.43337	1.17306	-4.69625	1.26538		7.9295	0.474178	-3.86635	-11.9535
3.43337	1.17306	-4.69625	1.26538		7.96269	0.395748	-3.89811	-11.9529
3.43337	1.17306	-4.69625	1.26538		7.97344	0.0849613	-4.09198	-12.1836
3.43337	1.17306	-4.69625	1.26538		8.00701	0.0251478	-4.11892	-12.1802
3.47347	1.22468	-4.38458	1.13744		8.01978	-0.210777	-4.19662	-12.4884
3.47347	1.22468	-4.38458	1.13744		8.0509	-0.231629	-4.22332	-12.477
3.47347	1.22468	-4.38458	1.13744		8.06319	-0.670614	-4.76269	-12.7907
3.47347	1.22468	-4.38458	1.13744		8.07574	-0.668573	-4.77759	-12.7743
3.51858	1.16119	-4.20136	0.906394		8.10677	-1.09163	-5.34889	-13.1186
3.51858	1.16119	-4.20136	0.906394		8.11913	-1.05378	-5.34676	-13.1314
3.51858	1.16119	-4.20136	0.906394		8.15072	-1.05723	-5.35225	-13.1261
3.51858	1.16119	-4.20136	0.906394		8.163	-1.53469	-5.51636	-13.4224
3.56369	1.33812	-4.26056	0.589306		8.19474	-1.47008	-5.51343	-13.4119
3.56369	1.33812	-4.26056	0.589306		8.2068	-1.87056	-6.08068	-13.7055
3.56369	1.33812	-4.26056	0.589306		8.2387	-1.78418	-6.07456	-13.6842
3.56369	1.33812	-4.26056	0.589306		8.25086	-2.37231	-6.58259	-13.8658
3.56369	1.33812	-4.26056	0.589306		8.26367	-2.26775	-6.57975	-13.8536
3.61381	1.40881	-4.47279	0.146705		8.29478	-2.62441	-6.98927	-13.89
3.61381	1.40881	-4.47279	0.146705		8.30724	-2.51423	-6.97372	-13.8831
3.61381	1.40881	-4.47279	0.146705		8.33868	-2.84506	-7.52569	-13.8509
3.61381	1.40881	-4.47279	0.146705		8.35048	-2.70107	-7.50119	-13.8186
3.61381	1.40881	-4.47279	0.146705		8.38286	-2.8014	-7.52686	-13.8119
3.65391	1.37885	-4.54312	-0.262821		8.39364	-3.00308	-7.62664	-13.608
3.65391	1.37885	-4.54312	-0.262821		8.42724	-2.98623	-7.65581	-13.5885
3.65391	1.37885	-4.54312	-0.262821		8.47072	-3.1109	-7.80977	-13.2964
3.65391	1.37885	-4.54312	-0.262821		8.48709	-2.76074	-7.66558	-12.3121
3.69893	1.12262	-4.62008	-0.844802		8.52805	-2.63126	-7.63766	-12.2599
3.69893	1.12262	-4.62008	-0.844802		8.57508	-2.43647	-7.19399	-11.6563
3.69893	1.12262	-4.62008	-0.844802		8.60638	-2.31745	-7.10931	-11.5868
3.69893	1.12262	-4.62008	-0.844802		8.61974	-1.72432	-6.6789	-10.9918
3.74404	0.909578	-4.79456	-1.50063		8.63239	-0.93261	-6.05058	-10.2936
3.74404	0.909578	-4.79456	-1.50063		8.64514	-0.96902	-6.04914	-10.3092
3.74404	0.909578	-4.79456	-1.50063		8.67552	-0.932857	-6.04093	-10.3097
3.74404	0.909578	-4.79456	-1.50063		8.68647	-0.958246	-6.04559	-10.3086
3.74404	0.909578	-4.79456	-1.50063		8.71862	-0.0551396	-5.54231	-9.64368
3.79416	0.883251	-5.00275	-2.25148		8.7295	0.828423	-5.0065	-9.1589
3.79416	0.883251	-5.00275	-2.25148		8.76269	0.748821	-5.02811	-9.17936
3.79416	0.883251	-5.00275	-2.25148		8.77353	1.56712	-3.98688	-8.67183
3.79416	0.883251	-5.00275	-2.25148		8.78464	1.48389	-4.03139	-8.67993
3.79416	0.883251	-5.00275	-2.25148		8.81869	1.5101	-4.02399	-8.67905
3.83426	0.92357	-5.17327	-2.82071		8.82951	1.58276	-3.47425	-8.08677
3.83426	0.92357	-5.17327	-2.82071		8.86274	1.5589	-3.49757	-8.08628
3.83426	0.92357	-5.17327	-2.82071		8.87351	1.1968	-3.91575	-7.73501
3.83426	0.92357	-5.17327	-2.82071		8.90688	1.16511	-3.91894	-7.72483
3.87937	0.897252	-5.30113	-3.49014		8.95082	0.431651	-3.96835	-7.42086
3.87937	0.897252	-5.30113	-3.49014		8.96626	0.381693	-3.97612	-7.42912
3.87937	0.897252	-5.30113	-3.49014		9.00684	0.388858	-3.97467	-7.42888
3.87937	0.897252	-5.30113	-3.49014		9.01956	-0.206579	-4.53246	-7.29308
3.92448	0.684889	-5.3629	-4.07564		9.05063	-0.145554	-4.52791	-7.28919
3.92448	0.684889	-5.3629	-4.07564		9.06276	-1.08898	-5.10012	-7.22483
3.92448	0.684889	-5.3629	-4.07564		9.09523	-1.03567	-5.09965	-7.22763
3.92448	0.684889	-5.3629	-4.07564		9.10766	-1.73235	-5.87716	-7.18709
3.92448	0.684889	-5.3629	-4.07564		9.13867	-1.66561	-5.85462	-7.19085
3.9746	0.645825	-5.24137	-4.64394		9.15113	-1.84755	-6.20073	-7.12956
3.9746	0.645825	-5.24137	-4.64394		9.16383	-1.74432	-6.15688	-7.13953
3.9746	0.645825	-5.24137	-4.64394		9.19487	-1.98036	-6.39928	-7.09933
3.9746	0.645825	-5.24137	-4.64394		9.20715	-1.91141	-6.35273	-7.11774
3.9746	0.645825	-5.24137	-4.64394		9.23876	-1.93403	-6.35901	-7.11551
4.0147	0.650955	-5.22788	-5.07672		9.25106	-1.78804	-6.38132	-7.12078
4.0147	0.650955	-5.22788	-5.07672		9.28263	-1.80245	-6.36127	-7.12193
4.0147	0.650955	-5.22788	-5.07672		9.29337	-1.39766	-6.11889	-7.12805
4.0147	0.650955	-5.22788	-5.07672		9.32695	-1.45859	-6.12977	-7.12608
4.05981	0.793281	-5.16842	-5.46882		9.3378	-0.775772	-5.05267	-7.17656
4.05981	0.793281	-5.16842	-5.46882		9.37077	-0.877745	-5.10406	-7.18854
4.05981	0.793281	-5.16842	-5.46882		9.38171	-0.241163	-4.30558	-7.17728
4.05981	0.793281	-5.16842	-5.46882		9.39294	-0.341083	-4.3448	-7.1838
4.10492	0.611809	-5.23859	-5.84351		9.42739	0.186532	-3.99446	-7.11081
4.10492	0.611809	-5.23859	-5.84351		9.4382	0.105093	-4.01222	-7.11635
4.10492	0.611809	-5.23859	-5.84351		9.47073	0.299538	-3.98131	-6.90303
4.10492	0.611809	-5.23859	-5.84351		9.48153	0.261579	-3.98981	-6.9004
4.10492	0.611809	-5.23859	-5.84351		9.51508	0.281386	-3.98664	-6.90048
4.15504	0.826	-5.49812	-6.19628		9.52595	0.112859	-4.13427	-6.63048
4.15504	0.826	-5.49812	-6.19628		9.56041	-0.165081	-4.41993	-6.51318
4.15504	0.826	-5.49812	-6.19628		9.57131	-0.193008	-4.42377	-6.50544
4.15504	0.826	-5.49812	-6.19628		9.58255	-0.394024	-4.26523	-6.49274
4.15504	0.826	-5.49812	-6.19628		9.61876	-0.373231	-4.27109	-6.49508
4.19513	0.666106	-5.79954	-6.43799		9.6296	-0.905969	-4.65493	-6.4605
4.19513	0.666106	-5.79954	-6.43799		9.66291	-0.873239	-4.65655	-6.46136
4.19513	0.666106	-5.79954	-6.43799		9.6739	-0.895542	-4.65962	-6.46092
4.19513	0.666106	-5.79954	-6.43799		9.70695	-1.11763	-5.25063	-6.35918
4.23523	0.77711	-6.19816	-6.69518		9.75089	-1.18487	-5.59429	-6.23803
4.23523	0.77711	-6.19816	-6.69518		9.76297	-1.2492	-5.92147	-6.07898
4.23523	0.77711	-6.19816	-6.69518		9.77527	-1.23919	-5.89998	-6.07911
4.23523	0.77711	-6.19816	-6.69518		9.80901	-1.23086	-5.90071	-6.07932
4.28034	0.763629	-6.66215	-6.9447		9.8214	-1.08458	-5.73606	-5.90311
4.28034	0.763629	-6.66215	-6.9447		9.85064	-1.05776	-5.71511	-5.90838
4.28034	0.763629	-6.66215	-6.9447		9.86296	-0.676792	-5.34999	-5.80354
4.28034	0.763629	-6.66215	-6.9447		9.89483	-0.672814	-5.34957	-5.80077
4.28034	0.763629	-6.66215	-6.9447		9.90723	-0.674618	-5.34898	-5.80117
4.32545	0.813958	-7.05536	-7.1836		9.93897	-0.478838	-4.9198	-5.67857
4.32545	0.813958	-7.05536	-7.1836		9.95119	-0.0667966	-4.34706	-5.56045
4.32545	0.813958	-7.05536	-7.1836		9.98325	0.00276735	-4.33833	-5.54963
4.32545	0.813958	-7.05536	-7.1836		9.99552	0.360864	-4.12744	-5.43258
4.37056	0.766133	-7.17956	-7.34795		10.0388	0.313436	-4.13706	-5.4413
4.37056	0.766133	-7.17956	-7.34795		10.0509	0.455442	-3.45285	-5.3218
4.37056	0.766133	-7.17956	-7.34795		10.0827	0.416649	-3.47798	-5.32715
4.37056	0.766133	-7.17956	-7.34795		10.0946	0.625908	-3.3694	-5.25813
4.37056	0.766133	-7.17956	-7.34795		10.1268	0.587242	-3.38421	-5.25973
4.41567	0.834866	-7.21131	-7.57049		10.1708	0.336674	-3.69544	-5.24389
4.41567	0.834866	-7.21131	-7.57049		10.1833	0.338635	-3.71685	-5.23703
4.41567	0.834866	-7.21131	-7.57049		10.1959	0.327388	-3.71721	-5.23726
4.41567	0.834866	-7.21131	-7.57049		10.2273	0.335967	-3.71645	-5.23741
4.46579	1.07817	-6.98986	-7.75357		10.2397	-0.220333	-4.14527	-5.3184
4.46579	1.07817	-6.98986	-7.75357		10.2707	-0.174779	-4.14183	-5.30653
4.46579	1.07817	-6.98986	-7.75357		10.2828	-0.625764	-4.24715	-5.41487
4.46579	1.07817	-6.98986	-7.75357		10.3151	-0.58229	-4.24475	-5.43153
4.46579	1.07817	-6.98986	-7.75357		10.3269	-0.882586	-4.74818	-5.55732
4.50589	1.25929	-6.72882	-7.94576		10.359	-0.84732	-4.72356	-5.56313
4.50589	1.25929	-6.72882	-7.94576		10.3709	-0.796927	-4.88243	-5.67369
4.50589	1.25929	-6.72882	-7.94576		10.3839	-0.753842	-4.8427	-5.67529
4.50589	1.25929	-6.72882	-7.94576		10.4177	-0.777567	-4.84775	-5.6743
4.551	1.54898	-6.31416	-8.11248		10.4301	-0.941917	-4.86131	-5.85156
4.551	1.54898	-6.31416	-8.11248		10.4588	-0.958343	-4.84175	-5.85438
4.551	1.54898	-6.31416	-8.11248		10.4697	-0.815415	-4.61458	-6.05435
4.551	1.54898	-6.31416	-8.11248		10.503	-0.850399	-4.59556	-6.058
4.551	1.54898	-6.31416	-8.11248		10.5138	-0.496506	-4.19156	-6.20871
4.59611	1.55938	-5.9951	-8.31235		10.5469	-0.567081	-4.19841	-6.22061
4.59611	1.55938	-5.9951	-8.31235		10.5587	-0.142942	-4.00215	-6.40331
4.59611	1.55938	-5.9951	-8.31235		10.5908	-0.232328	-4.00904	-6.41163
4.59611	1.55938	-5.9951	-8.31235		10.6028	0.409835	-3.5888	-6.59788
4.64623	1.83954	-5.72354	-8.5124		10.616	0.322265	-3.61648	-6.60008
4.64623	1.83954	-5.72354	-8.5124		10.6472	0.362711	-3.60958	-6.60074
4.64623	1.83954	-5.72354	-8.5124		10.6597	0.587658	-3.27783	-6.70521
4.64623	1.83954	-5.72354	-8.5124		10.6907	0.599242	-3.29132	-6.70174
4.64623	1.83954	-5.72354	-8.5124		10.7347	0.521758	-3.23051	-6.74699
4.68637	1.83824	-5.65659	-8.70143		10.747	0.583696	-3.4936	-6.85593
4.68637	1.83824	-5.65659	-8.70143		10.7787	0.591878	-3.49508	-6.84559
4.68637	1.83824	-5.65659	-8.70143		10.8238	-0.209232	-4.05641	-7.29541
4.68637	1.83824	-5.65659	-8.70143		10.8435	-0.167053	-4.08747	-7.2904
4.73148	1.89581	-5.72772	-8.87294		10.8749	-0.214593	-4.09306	-7.28976
4.73148	1.89581	-5.72772	-8.87294		10.9187	-0.698649	-4.61764	-7.44515
4.73148	1.89581	-5.72772	-8.87294		10.931	-1.09238	-5.09881	-7.63404
4.73148	1.89581	-5.72772	-8.87294		10.9627	-1.04751	-5.09526	-7.63543
4.73148	1.89581	-5.72772	-8.87294		10.9747	-1.67616	-5.62434	-7.79382
4.77659	1.60357	-6.05698	-9.02295		11.0087	-1.62752	-5.59447	-7.80632
4.77659	1.60357	-6.05698	-9.02295		11.0214	-1.69007	-5.73728	-7.97466
4.77659	1.60357	-6.05698	-9.02295		11.0507	-1.61462	-5.68707	-7.97135
4.77659	1.60357	-6.05698	-9.02295		11.0627	-1.66466	-5.5782	-8.12387
4.8217	1.50206	-6.40083	-9.22271		11.0754	-1.6173	-5.538	-8.13157
4.82671	1.4718	-6.42305	-9.2433		11.1074	-1.40619	-5.19673	-8.29433
4.82671	1.4718	-6.42305	-9.2433		11.1202	-1.39381	-5.17634	-8.2922
4.82671	1.4718	-6.42305	-9.2433		11.1507	-1.40087	-5.1775	-8.29183
4.82671	1.4718	-6.42305	-9.2433		11.1615	-0.94403	-4.8795	-8.43074
4.86681	1.28071	-6.74978	-9.40938		11.1949	-1.00667	-4.87042	-8.43894
4.86681	1.28071	-6.74978	-9.40938		11.2057	-0.445654	-4.38004	-8.58366
4.86681	1.28071	-6.74978	-9.40938		11.2394	-0.555086	-4.39097	-8.59995
4.86681	1.28071	-6.74978	-9.40938		11.2502	0.0316855	-3.72244	-8.67334
4.91192	1.26964	-6.98951	-9.61893		11.2615	0.3629	-3.64867	-8.76598
4.91192	1.26964	-6.98951	-9.61893		11.2992	0.372489	-3.65248	-8.76261
4.91192	1.26964	-6.98951	-9.61893		11.3101	0.340502	-3.65721	-8.76255
4.91192	1.26964	-6.98951	-9.61893		11.3429	0.500828	-3.37103	-8.87337
4.91192	1.26964	-6.98951	-9.61893		11.3538	0.436284	-3.3894	-8.87353
4.95703	1.18386	-7.18692	-9.78619		11.3877	0.247317	-3.21283	-8.97327
4.95703	1.18386	-7.18692	-9.78619		11.4313	0.188965	-3.4584	-9.02145
4.95703	1.18386	-7.18692	-9.78619		11.4485	-0.277221	-4.13163	-9.06027
4.95703	1.18386	-7.18692	-9.78619		11.4873	-0.294769	-4.15791	-9.04429
5.00715	1.15716	-7.17002	-9.9938		11.532	-1.11619	-4.58917	-9.04142
5.00715	1.15716	-7.17002	-9.9938		11.5748	-1.55265	-5.21643	-8.98771
5.00715	1.15716	-7.17002	-9.9938		11.5873	-1.54119	-5.22515	-8.98727
5.00715	1.15716	-7.17002	-9.9938		11.6202	-1.95626	-5.9063	-8.92032
5.00715	1.15716	-7.17002	-9.9938		11.6328	-2.07376	-6.33964	-8.8833
5.04725	1.23282	-7.02733	-10.148		11.6629	-2.04185	-6.40569	-8.85735
5.04725	1.23282	-7.02733	-10.148		11.6749	-2.25002	-6.38906	-8.80022
5.04725	1.23282	-7.02733	-10.148		11.6879	-2.18791	-6.33693	-8.80946
5.04725	1.23282	-7.02733	-10.148		11.7157	-2.18922	-6.34021	-8.80803
5.04725	1.23282	-7.02733	-10.148		11.7588	-1.83291	-5.86948	-8.72309
5.09236	1.34636	-6.85998	-10.3168		11.771	-1.81215	-5.83698	-8.72652
5.09236	1.34636	-6.85998	-10.3168		11.8027	-1.36623	-5.46615	-8.63341
5.09236	1.34636	-6.85998	-10.3168		11.818	-0.693831	-5.17393	-8.51642
5.09236	1.34636	-6.85998	-10.3168		11.8601	-0.744733	-5.16927	-8.52695
5.13747	1.49304	-6.66585	-10.5271		11.8709	0.0490658	-4.33569	-8.39732
5.13747	1.49304	-6.66585	-10.5271		11.9028	-0.0559014	-4.37077	-8.41222
5.13747	1.49304	-6.66585	-10.5271		11.9139	0.4256	-3.61475	-8.278
5.13747	1.49304	-6.66585	-10.5271		11.9476	0.314958	-3.65334	-8.28873
5.18258	1.53873	-6.45474	-10.7593		11.9598	0.855243	-3.36541	-8.14746
5.18258	1.53873	-6.45474	-10.7593		11.9907	0.750871	-3.38499	-8.15264
5.18258	1.53873	-6.45474	-10.7593		12.0019	0.889227	-3.22384	-8.1164
5.18258	1.53873	-6.45474	-10.7593		12.0131	0.841309	-3.23643	-8.11486
5.18258	1.53873	-6.45474	-10.7593		12.0475	0.869466	-3.23125	-8.11468
5.2327	1.59187	-6.30712	-10.9919		12.0583	0.719987	-2.82065	-8.11108
5.2327	1.59187	-6.30712	-10.9919		12.0912	0.767025	-2.83556	-8.10773
5.2327	1.59187	-6.30712	-10.9919		12.1019	-0.0182055	-3.50825	-8.04642
5.2327	1.59187	-6.30712	-10.9919		12.1351	0.0408093	-3.51404	-8.04829
5.2327	1.59187	-6.30712	-10.9919		12.146	-0.462177	-4.26032	-7.96163
5.28282	1.65782	-6.41244	-11.2467		12.1787	-0.398502	-4.26431	-7.95402
5.28282	1.65782	-6.41244	-11.2467		12.1895	-1.21622	-4.85036	-7.88152
5.28282	1.65782	-6.41244	-11.2467		12.2004	-1.11977	-4.84457	-7.87843
5.28282	1.65782	-6.41244	-11.2467		12.2358	-1.78244	-5.39427	-7.86926
5.32292	1.60385	-6.48797	-11.4957		12.2466	-1.72467	-5.42699	-7.88945
5.32292	1.60385	-6.48797	-11.4957		12.2797	-1.78039	-5.43573	-7.88781
5.32292	1.60385	-6.48797	-11.4957		12.2905	-1.92477	-5.84824	-7.87783
5.32292	1.60385	-6.48797	-11.4957		12.3237	-1.90787	-5.81972	-7.87091
5.32292	1.60385	-6.48797	-11.4957		12.3345	-2.06912	-6.18131	-7.85225
5.36803	1.24317	-6.68554	-11.7851		12.3458	-2.01999	-6.10727	-7.85798
5.36803	1.24317	-6.68554	-11.7851		12.3791	-1.78789	-6.13636	-7.84568
5.36803	1.24317	-6.68554	-11.7851		12.3898	-1.78155	-6.0968	-7.83366
5.36803	1.24317	-6.68554	-11.7851		12.4235	-1.21619	-5.5275	-7.80133
5.41314	0.974126	-7.07184	-12.079		12.4343	-1.27201	-5.52514	-7.81596
5.41314	0.974126	-7.07184	-12.079		12.4668	-0.378944	-4.54468	-7.78945
5.41314	0.974126	-7.07184	-12.079		12.511	0.429797	-3.83599	-7.78725
5.41314	0.974126	-7.07184	-12.079		12.5232	0.365881	-3.86802	-7.8058
5.41314	0.974126	-7.07184	-12.079		12.5358	0.887333	-3.37611	-7.71379
5.46326	0.616291	-7.59392	-12.4376		12.5668	0.838164	-3.40543	-7.71879
5.46326	0.616291	-7.59392	-12.4376		12.5793	0.984902	-2.98971	-7.56069
5.46326	0.616291	-7.59392	-12.4376		12.6107	0.966909	-2.99554	-7.56029
5.46326	0.616291	-7.59392	-12.4376		12.6216	0.527949	-2.98669	-7.30369
5.50335	0.363636	-7.90388	-12.6846		12.6546	0.5441	-2.98741	-7.30143
5.50335	0.363636	-7.90388	-12.6846		12.6656	0.532895	-2.98839	-7.3016
5.50335	0.363636	-7.90388	-12.6846		12.6988	0.357199	-3.51274	-7.09465
5.50335	0.363636	-7.90388	-12.6846		12.7111	0.386634	-3.51255	-7.08304
5.50335	0.363636	-7.90388	-12.6846		12.7428	-0.434457	-3.78171	-7.04172
5.54846	-0.102722	-8.26804	-12.8691		12.755	-0.906324	-4.30541	-7.05289
5.54846	-0.102722	-8.26804	-12.8691		12.7948	-0.896409	-4.31239	-7.05525
5.54846	-0.102722	-8.26804	-12.8691		12.8393	-1.64165	-4.8172	-6.96068
5.54846	-0.102722	-8.26804	-12.8691		12.8829	-1.92943	-6.03233	-6.96592
5.59357	-0.337918	-8.50855	-13.0276		12.9103	-2.34921	-6.25932	-6.94529
5.59357	-0.337918	-8.50855	-13.0276		12.935	-2.3383	-6.24332	-6.94559
5.59357	-0.337918	-8.50855	-13.0276		12.9474	-2.71289	-6.24744	-6.95627
5.59357	-0.337918	-8.50855	-13.0276		12.9788	-2.64536	-6.19508	-6.95567
5.59357	-0.337918	-8.50855	-13.0276		13.0231	-2.17726	-5.52112	-6.93932
5.64369	-0.496764	-8.79773	-13.2057		13.0676	-2.13737	-5.42564	-6.95183
5.64369	-0.496764	-8.79773	-13.2057		13.0799	-1.39623	-4.73644	-6.953
5.64369	-0.496764	-8.79773	-13.2057		13.1108	-1.49451	-4.73509	-6.96515
5.64369	-0.496764	-8.79773	-13.2057		13.1215	-0.481132	-3.99067	-6.96935
5.68379	-0.726287	-8.71471	-13.2617		13.1328	-0.637147	-4.02962	-6.97435
5.68379	-0.726287	-8.71471	-13.2617		13.1669	-0.557984	-4.01699	-6.97664
5.68379	-0.726287	-8.71471	-13.2617		13.1778	0.375573	-2.95049	-6.96211
5.68379	-0.726287	-8.71471	-13.2617		13.2109	0.298058	-2.99366	-6.97684
5.68379	-0.726287	-8.71471	-13.2617		13.2217	0.630661	-2.90989	-6.87108
5.7289	-0.755444	-8.957	-13.2455		13.2548	0.576993	-2.9253	-6.87164
5.7289	-0.755444	-8.957	-13.2455		13.2657	0.859626	-2.675	-6.71808
5.7289	-0.755444	-8.957	-13.2455		13.2989	0.853238	-2.68569	-6.71179
5.7289	-0.755444	-8.957	-13.2455		13.3097	0.173414	-2.80496	-6.60388
5.77401	-0.973007	-9.06129	-13.1288		13.3207	0.176085	-2.80671	-6.59604
5.77902	-0.984948	-9.11299	-13.118		13.3557	-0.385189	-2.693	-6.68276
5.77902	-0.984948	-9.11299	-13.118		13.3666	-0.358643	-2.70317	-6.69044
5.77902	-0.984948	-9.11299	-13.118		13.3987	-0.394034	-2.70635	-6.69029
5.77902	-0.984948	-9.11299	-13.118		13.4094	-0.875763	-3.49229	-6.57795
5.81912	-1.09111	-9.22299	-12.9714		13.4426	-0.879468	-3.50859	-6.5746
5.81912	-1.09111	-9.22299	-12.9714		13.4534	-1.38303	-4.44433	-6.44681
5.81912	-1.09111	-9.22299	-12.9714		13.487	-1.31844	-4.42905	-6.4501
5.81912	-1.09111	-9.22299	-12.9714		13.498	-1.95858	-5.11404	-6.2483
5.86423	-1.32512	-9.34066	-12.725		13.5308	-1.85578	-5.09547	-6.25973
5.86423	-1.32512	-9.34066	-12.725		13.5415	-2.74955	-6.04218	-6.08736
5.86423	-1.32512	-9.34066	-12.725		13.5526	-2.88967	-6.0472	-5.91059
5.86423	-1.32512	-9.34066	-12.725		13.5874	-2.87475	-6.02712	-5.93022
5.86423	-1.32512	-9.34066	-12.725		13.5982	-2.84577	-6.0255	-5.93105
5.90934	-1.3412	-9.49291	-12.4473		13.6309	-2.7067	-5.99357	-5.76935
5.90934	-1.3412	-9.49291	-12.4473		13.6418	-2.63786	-5.94746	-5.77273
5.90934	-1.3412	-9.49291	-12.4473		13.6755	-2.17489	-5.51199	-5.62231
5.90934	-1.3412	-9.49291	-12.4473		13.6878	-2.14606	-5.4878	-5.62414
5.95445	-1.36508	-9.52334	-12.1013		13.7186	-2.14178	-5.48784	-5.62398
5.95946	-1.34993	-9.53879	-12.0564		13.7306	-1.39428	-4.82152	-5.4772
5.95946	-1.34993	-9.53879	-12.0564		13.7626	-0.721703	-4.18272	-5.40196
5.95946	-1.34993	-9.53879	-12.0564		13.7747	-0.783247	-4.22668	-5.40812
5.95946	-1.34993	-9.53879	-12.0564		13.788	0.162087	-3.62466	-5.27049
5.99956	-1.24674	-9.37135	-11.7426		13.8192	0.0758926	-3.65703	-5.27172
5.99956	-1.24674	-9.37135	-11.7426		13.8315	0.471209	-2.71758	-5.05938
5.99956	-1.24674	-9.37135	-11.7426		13.8658	0.449455	-2.74489	-5.06218
5.99956	-1.24674	-9.37135	-11.7426		13.8776	0.450165	-2.74181	-5.06212
6.04467	-1.05632	-8.96943	-11.4085		13.907	-0.00475291	-3.04407	-4.79465
6.04467	-1.05632	-8.96943	-11.4085		13.9193	-0.195085	-3.62116	-4.6085
6.04467	-1.05632	-8.96943	-11.4085		13.9507	-0.212566	-3.60867	-4.60293
6.04467	-1.05632	-8.96943	-11.4085		13.9626	-0.30889	-3.71391	-4.44158
6.04467	-1.05632	-8.96943	-11.4085		13.975	-0.241941	-3.70975	-4.43909
6.09479	-0.739806	-8.44003	-11.044		14.0079	-0.296279	-3.71368	-4.44087
6.09479	-0.739806	-8.44003	-11.044		14.0205	-0.718778	-3.81729	-4.27837
6.09479	-0.739806	-8.44003	-11.044		14.0509	-0.767467	-3.84627	-4.30369
6.09479	-0.739806	-8.44003	-11.044		14.0616	-1.24783	-4.79521	-4.13096
6.09479	-0.739806	-8.44003	-11.044		14.0953	-1.1992	-4.77708	-4.13594
6.13489	-0.389448	-7.92122	-10.8434		14.106	-1.96577	-5.70718	-3.87748
6.13489	-0.389448	-7.92122	-10.8434		14.1387	-1.90014	-5.68424	-3.90122
6.13489	-0.389448	-7.92122	-10.8434		14.1507	-2.20822	-6.15482	-3.70791
6.13489	-0.389448	-7.92122	-10.8434		14.1634	-2.10478	-6.10326	-3.73088
6.18	0.0568475	-7.25832	-10.6573		14.1956	-2.14617	-6.11076	-3.72805
6.18	0.0568475	-7.25832	-10.6573		14.239	-2.25838	-6.4122	-3.58383
6.18	0.0568475	-7.25832	-10.6573		14.2498	-2.20224	-6.0514	-3.50362
6.18	0.0568475	-7.25832	-10.6573		14.2833	-2.1576	-6.0219	-3.5134
6.2251	0.511525	-6.81201	-10.5353		14.3098	-1.89586	-5.51091	-3.45777
6.2251	0.511525	-6.81201	-10.5353		14.339	-1.91461	-5.48649	-3.48666
6.2251	0.511525	-6.81201	-10.5353		14.351	-1.16044	-5.1245	-3.45722
6.2251	0.511525	-6.81201	-10.5353		14.3828	-1.26374	-5.13452	-3.4667
6.2251	0.511525	-6.81201	-10.5353		14.3949	-0.443203	-4.08766	-3.55514
6.27523	0.961426	-6.4568	-10.5034		14.4267	-0.561182	-4.15023	-3.55174
6.27523	0.961426	-6.4568	-10.5034		14.4393	0.0476511	-3.11315	-3.61303
6.27523	0.961426	-6.4568	-10.5034		14.4716	-0.0505288	-3.1621	-3.61398
6.27523	0.961426	-6.4568	-10.5034		14.4824	-0.0428998	-2.76413	-3.5662
6.27523	0.961426	-6.4568	-10.5034		14.4936	-0.395422	-3.18588	-3.55619
6.31532	1.02351	-6.22435	-10.5391		14.5273	-0.408918	-3.18169	-3.56164
6.31532	1.02351	-6.22435	-10.5391		14.538	-0.401048	-3.18247	-3.56106
6.31532	1.02351	-6.22435	-10.5391		14.5719	-0.493219	-3.08267	-3.71395
6.31532	1.02351	-6.22435	-10.5391		14.583	-0.502253	-3.10218	-3.71032
6.35542	1.12677	-6.12644	-10.6426		14.6149	-0.983331	-3.58194	-3.85895
6.35542	1.12677	-6.12644	-10.6426		14.6258	-0.951861	-3.59237	-3.85342
6.35542	1.12677	-6.12644	-10.6426		14.6589	0	0	0
6.35542	1.12677	-6.12644	-10.6426
6.40053	0.978331	-6.35554	-10.8587
6.40053	0.978331	-6.35554	-10.8587
6.40053	0.978331	-6.35554	-10.8587
6.40053	0.978331	-6.35554	-10.8587
6.40053	0.978331	-6.35554	-10.8587
6.44564	0.794791	-6.57221	-11.1988
6.44564	0.794791	-6.57221	-11.1988
6.44564	0.794791	-6.57221	-11.1988
6.44564	0.794791	-6.57221	-11.1988
6.49075	0.391418	-6.89952	-11.5102
6.49075	0.391418	-6.89952	-11.5102
6.49075	0.391418	-6.89952	-11.5102
6.49075	0.391418	-6.89952	-11.5102
6.49075	0.391418	-6.89952	-11.5102
6.54087	0.228492	-7.36814	-11.8996
6.54087	0.228492	-7.36814	-11.8996
6.54087	0.228492	-7.36814	-11.8996
6.54087	0.228492	-7.36814	-11.8996
6.58097	-0.0645494	-7.69624	-12.2051
6.58097	-0.0645494	-7.69624	-12.2051
6.58097	-0.0645494	-7.69624	-12.2051
6.58097	-0.0645494	-7.69624	-12.2051
6.58097	-0.0645494	-7.69624	-12.2051
6.62608	-0.341217	-7.90817	-12.6029
6.62608	-0.341217	-7.90817	-12.6029
6.62608	-0.341217	-7.90817	-12.6029
6.62608	-0.341217	-7.90817	-12.6029
6.67119	-0.467827	-8.16925	-12.9165
6.67119	-0.467827	-8.16925	-12.9165
6.67119	-0.467827	-8.16925	-12.9165
6.67119	-0.467827	-8.16925	-12.9165
6.67119	-0.467827	-8.16925	-12.9165
6.7163	-0.521571	-8.30735	-13.2594
6.7163	-0.521571	-8.30735	-13.2594
6.7163	-0.521571	-8.30735	-13.2594
6.7163	-0.521571	-8.30735	-13.2594
6.76642	-0.628347	-8.31212	-13.6444
6.76642	-0.628347	-8.31212	-13.6444
6.76642	-0.628347	-8.31212	-13.6444
6.76642	-0.628347	-8.31212	-13.6444
6.76642	-0.628347	-8.31212	-13.6444
6.80651	-0.595223	-8.33041	-13.9091
6.80651	-0.595223	-8.33041	-13.9091
6.80651	-0.595223	-8.33041	-13.9091
6.80651	-0.595223	-8.33041	-13.9091
6.85162	-0.624754	-8.41609	-14.2146
6.85162	-0.624754	-8.41609	-14.2146
6.85162	-0.624754	-8.41609	-14.2146
6.85162	-0.624754	-8.41609	-14.2146
6.85162	-0.624754	-8.41609	-14.2146
6.89673	-0.776537	-8.39114	-14.5195
6.89673	-0.776537	-8.39114	-14.5195
6.89673	-0.776537	-8.39114	-14.5195
6.89673	-0.776537	-8.39114	-14.5195
6.94184	-0.899188	-8.49584	-14.8098
6.94685	-0.911513	-8.55956	-14.8439
6.94685	-0.911513	-8.55956	-14.8439
6.94685	-0.911513	-8.55956	-14.8439
6.94685	-0.911513	-8.55956	-14.8439
6.98695	-1.03493	-8.88102	-15.09
6.98695	-1.03493	-8.88102	-15.09
6.98695	-1.03493	-8.88102	-15.09
6.98695	-1.03493	-8.88102	-15.09
7.03206	-1.48115	-9.19998	-15.3861
7.03206	-1.48115	-9.19998	-15.3861
7.03206	-1.48115	-9.19998	-15.3861
7.03206	-1.48115	-9.19998	-15.3861
7.03206	-1.48115	-9.19998	-15.3861
7.08218	-1.99376	-9.69538	-15.642
7.08218	-1.99376	-9.69538	-15.642
7.08218	-1.99376	-9.69538	-15.642
7.08218	-1.99376	-9.69538	-15.642
7.12228	-2.34177	-10.1786	-15.759
7.12228	-2.34177	-10.1786	-15.759
7.12228	-2.34177	-10.1786	-15.759
7.12228	-2.34177	-10.1786	-15.759
7.12228	-2.34177	-10.1786	-15.759
7.16739	-2.64782	-10.7802	-15.9095
7.16739	-2.64782	-10.7802	-15.9095
7.16739	-2.64782	-10.7802	-15.9095
7.16739	-2.64782	-10.7802	-15.9095
7.21245	-3.09933	-11.4132	-15.9548
7.21245	-3.09933	-11.4132	-15.9548
7.21245	-3.09933	-11.4132	-15.9548
7.21245	-3.09933	-11.4132	-15.9548
7.21245	-3.09933	-11.4132	-15.9548
7.26257	-3.48817	-11.9656	-15.9544
7.26257	-3.48817	-11.9656	-15.9544
7.26257	-3.48817	-11.9656	-15.9544
7.26257	-3.48817	-11.9656	-15.9544
7.30267	-3.7379	-12.33	-15.8668
7.30267	-3.7379	-12.33	-15.8668
7.30267	-3.7379	-12.33	-15.8668
7.30267	-3.7379	-12.33	-15.8668
7.30267	-3.7379	-12.33	-15.8668
7.34778	-4.0505	-12.5734	-15.7457
7.34778	-4.0505	-12.5734	-15.7457
7.34778	-4.0505	-12.5734	-15.7457
7.34778	-4.0505	-12.5734	-15.7457
7.39289	-4.17038	-12.6342	-15.5754
7.39289	-4.17038	-12.6342	-15.5754
7.39289	-4.17038	-12.6342	-15.5754
7.39289	-4.17038	-12.6342	-15.5754
7.39289	-4.17038	-12.6342	-15.5754
7.44301	-4.23987	-12.5987	-15.326
7.44301	-4.23987	-12.5987	-15.326
7.44301	-4.23987	-12.5987	-15.326
7.44301	-4.23987	-12.5987	-15.326
7.44301	-4.23987	-12.5987	-15.326
7.48812	-4.07217	-12.3935	-15.0993
7.48812	-4.07217	-12.3935	-15.0993
7.48812	-4.07217	-12.3935	-15.0993
7.48812	-4.07217	-12.3935	-15.0993
7.53323	-3.73665	-11.8459	-14.9046
7.53323	-3.73665	-11.8459	-14.9046
7.53323	-3.73665	-11.8459	-14.9046
7.53323	-3.73665	-11.8459	-14.9046
7.53323	-3.73665	-11.8459	-14.9046
7.58335	-3.14713	-11.1859	-14.6838
7.58335	-3.14713	-11.1859	-14.6838
7.58335	-3.14713	-11.1859	-14.6838
7.58335	-3.14713	-11.1859	-14.6838
7.58335	-3.14713	-11.1859	-14.6838
7.62846	-2.48065	-10.4491	-14.5221
7.62846	-2.48065	-10.4491	-14.5221
7.62846	-2.48065	-10.4491	-14.5221
7.62846	-2.48065	-10.4491	-14.5221
7.62846	-2.48065	-10.4491	-14.5221
7.67357	-1.58364	-9.63301	-14.4623
7.67357	-1.58364	-9.63301	-14.4623
7.67357	-1.58364	-9.63301	-14.4623
7.67357	-1.58364	-9.63301	-14.4623
7.71862	-0.914922	-8.6082	-14.5433
7.71862	-0.914922	-8.6082	-14.5433
7.71862	-0.914922	-8.6082	-14.5433
7.71862	-0.914922	-8.6082	-14.5433
7.76373	-0.367796	-7.77052	-14.6888
7.76373	-0.367796	-7.77052	-14.6888
7.76373	-0.367796	-7.77052	-14.6888
7.76373	-0.367796	-7.77052	-14.6888
7.76373	-0.367796	-7.77052	-14.6888
7.80884	0.0126054	-7.35907	-14.8351
7.80884	0.0126054	-7.35907	-14.8351
7.80884	0.0126054	-7.35907	-14.8351
7.80884	0.0126054	-7.35907	-14.8351
7.85395	0.0783296	-7.10224	-15.0609
7.85896	0.0368949	-7.09576	-15.1062
7.85896	0.0368949	-7.09576	-15.1062
7.85896	0.0368949	-7.09576	-15.1062
7.85896	0.0368949	-7.09576	-15.1062
7.89906	-0.290884	-7.09375	-15.3791
7.89906	-0.290884	-7.09375	-15.3791
7.89906	-0.290884	-7.09375	-15.3791
7.89906	-0.290884	-7.09375	-15.3791
7.94417	-0.766676	-7.36084	-15.7357
7.94417	-0.766676	-7.36084	-15.7357
7.94417	-0.766676	-7.36084	-15.7357
7.94417	-0.766676	-7.36084	-15.7357
7.94417	-0.766676	-7.36084	-15.7357
7.98928	-1.47175	-7.93654	-16.0861
7.98928	-1.47175	-7.93654	-16.0861
7.98928	-1.47175	-7.93654	-16.0861
7.98928	-1.47175	-7.93654	-16.0861
8.03439	-2.23316	-8.58898	-16.4685
8.0394	-2.34294	-8.68044	-16.4969
8.0394	-2.34294	-8.68044	-16.4969
8.0394	-2.34294	-8.68044	-16.4969
8.0394	-2.34294	-8.68044	-16.4969
8.08451	-3.18455	-9.46834	-16.8008
8.08451	-3.18455	-9.46834	-16.8008
8.08451	-3.18455	-9.46834	-16.8008
8.08451	-3.18455	-9.46834	-16.8008
8.08451	-3.18455	-9.46834	-16.8008
8.12962	-4.06815	-10.5413	-17.0831
8.12962	-4.06815	-10.5413	-17.0831
8.12962	-4.06815	-10.5413	-17.0831
8.12962	-4.06815	-10.5413	-17.0831
8.17473	-4.94409	-11.4745	-17.2062
8.17974	-5.02502	-11.5879	-17.2157
8.17974	-5.02502	-11.5879	-17.2157
8.17974	-5.02502	-11.5879	-17.2157
8.17974	-5.02502	-11.5879	-17.2157
8.21479	-5.64586	-12.3886	-17.1917
8.21479	-5.64586	-12.3886	-17.1917
8.21479	-5.64586	-12.3886	-17.1917
8.21479	-5.64586	-12.3886	-17.1917
8.26491	-6.52471	-13.2474	-17.034
8.26491	-6.52471	-13.2474	-17.034
8.26491	-6.52471	-13.2474	-17.034
8.26491	-6.52471	-13.2474	-17.034
8.26491	-6.52471	-13.2474	-17.034
8.31503	-7.3033	-13.9844	-16.6446
8.31503	-7.3033	-13.9844	-16.6446
8.31503	-7.3033	-13.9844	-16.6446
8.31503	-7.3033	-13.9844	-16.6446
8.31503	-7.3033	-13.9844	-16.6446
8.35513	-7.77491	-14.3105	-16.1962
8.35513	-7.77491	-14.3105	-16.1962
8.35513	-7.77491	-14.3105	-16.1962
8.35513	-7.77491	-14.3105	-16.1962
8.39522	-7.98957	-14.3607	-15.6596
8.39522	-7.98957	-14.3607	-15.6596
8.39522	-7.98957	-14.3607	-15.6596
8.39522	-7.98957	-14.3607	-15.6596
8.44534	-8.01487	-13.9915	-14.9118
8.44534	-8.01487	-13.9915	-14.9118
8.44534	-8.01487	-13.9915	-14.9118
8.44534	-8.01487	-13.9915	-14.9118
8.44534	-8.01487	-13.9915	-14.9118
8.49045	-7.58416	-13.233	-14.2071
8.49547	-7.50214	-13.099	-14.1263
8.49547	-7.50214	-13.099	-14.1263
8.49547	-7.50214	-13.099	-14.1263
8.49547	-7.50214	-13.099	-14.1263
8.53556	-6.49333	-12.0753	-13.4987
8.53556	-6.49333	-12.0753	-13.4987
8.53556	-6.49333	-12.0753	-13.4987
8.53556	-6.49333	-12.0753	-13.4987
8.58067	-4.97511	-10.6308	-12.7725
8.58067	-4.97511	-10.6308	-12.7725
8.58067	-4.97511	-10.6308	-12.7725
8.58067	-4.97511	-10.6308	-12.7725
8.58067	-4.97511	-10.6308	-12.7725
8.62578	-3.05159	-8.987	-12.101
8.62578	-3.05159	-8.987	-12.101
8.62578	-3.05159	-8.987	-12.101
8.62578	-3.05159	-8.987	-12.101
8.67089	-1.02333	-7.13563	-11.571
8.67089	-1.02333	-7.13563	-11.571
8.67089	-1.02333	-7.13563	-11.571
8.67089	-1.02333	-7.13563	-11.571
8.67089	-1.02333	-7.13563	-11.571
8.716	0.124269	-5.54495	-10.9625
8.716	0.124269	-5.54495	-10.9625
8.716	0.124269	-5.54495	-10.9625
8.716	0.124269	-5.54495	-10.9625
8.76612	0.203621	-4.85185	-10.2124
8.76612	0.203621	-4.85185	-10.2124
8.76612	0.203621	-4.85185	-10.2124
8.76612	0.203621	-4.85185	-10.2124
8.76612	0.203621	-4.85185	-10.2124
8.80622	-0.0379068	-4.46585	-9.74625
8.80622	-0.0379068	-4.46585	-9.74625
8.80622	-0.0379068	-4.46585	-9.74625
8.80622	-0.0379068	-4.46585	-9.74625
8.85133	-0.189263	-4.53493	-9.5488
8.85133	-0.189263	-4.53493	-9.5488
8.85133	-0.189263	-4.53493	-9.5488
8.85133	-0.189263	-4.53493	-9.5488
8.85133	-0.189263	-4.53493	-9.5488
8.89644	-0.826887	-5.2085	-9.36759
8.89644	-0.826887	-5.2085	-9.36759
8.89644	-0.826887	-5.2085	-9.36759
8.89644	-0.826887	-5.2085	-9.36759
8.94155	-1.76392	-6.2856	-9.17634
8.94656	-1.89649	-6.44899	-9.16329
8.94656	-1.89649	-6.44899	-9.16329
8.94656	-1.89649	-6.44899	-9.16329
8.94656	-1.89649	-6.44899	-9.16329
8.98666	-2.99684	-7.50178	-9.04432
8.98666	-2.99684	-7.50178	-9.04432
8.98666	-2.99684	-7.50178	-9.04432
8.98666	-2.99684	-7.50178	-9.04432
9.03177	-3.81676	-8.66451	-8.95879
9.03177	-3.81676	-8.66451	-8.95879
9.03177	-3.81676	-8.66451	-8.95879
9.03177	-3.81676	-8.66451	-8.95879
9.03177	-3.81676	-8.66451	-8.95879
9.07688	-4.20008	-9.7044	-8.8457
9.07688	-4.20008	-9.7044	-8.8457
9.07688	-4.20008	-9.7044	-8.8457
9.07688	-4.20008	-9.7044	-8.8457
9.127	-4.20035	-10.0855	-8.80876
9.127	-4.20035	-10.0855	-8.80876
9.127	-4.20035	-10.0855	-8.80876
9.127	-4.20035	-10.0855	-8.80876
9.127	-4.20035	-10.0855	-8.80876
9.16709	-3.88771	-9.72998	-8.84814
9.16709	-3.88771	-9.72998	-8.84814
9.16709	-3.88771	-9.72998	-8.84814
9.16709	-3.88771	-9.72998	-8.84814
9.2122	-3.13717	-8.52195	-8.91989
9.2122	-3.13717	-8.52195	-8.91989
9.2122	-3.13717	-8.52195	-8.91989
9.2122	-3.13717	-8.52195	-8.91989
9.2122	-3.13717	-8.52195	-8.91989
9.26232	-1.9571	-6.99185	-9.03959
9.26232	-1.9571	-6.99185	-9.03959
9.26232	-1.9571	-6.99185	-9.03959
9.26232	-1.9571	-6.99185	-9.03959
9.30242	-1.08171	-5.78279	-9.056
9.30242	-1.08171	-5.78279	-9.056
9.30242	-1.08171	-5.78279	-9.056
9.30242	-1.08171	-5.78279	-9.056
9.30242	-1.08171	-5.78279	-9.056
9.34252	-0.403005	-5.18342	-8.98186
9.34252	-0.403005	-5.18342	-8.98186
9.34252	-0.403005	-5.18342	-8.98186
9.34252	-0.403005	-5.18342	-8.98186
9.39264	-0.386466	-5.08959	-8.70902
9.39264	-0.386466	-5.08959	-8.70902
9.39264	-0.386466	-5.08959	-8.70902
9.39264	-0.386466	-5.08959	-8.70902
9.39264	-0.386466	-5.08959	-8.70902
9.44276	-0.839871	-5.42574	-8.35297
9.44276	-0.839871	-5.42574	-8.35297
9.44276	-0.839871	-5.42574	-8.35297
9.44276	-0.839871	-5.42574	-8.35297
9.48286	-1.34313	-5.53724	-8.19723
9.48286	-1.34313	-5.53724	-8.19723
9.48286	-1.34313	-5.53724	-8.19723
9.48286	-1.34313	-5.53724	-8.19723
9.48286	-1.34313	-5.53724	-8.19723
9.52296	-1.85464	-6.0828	-8.16324
9.52296	-1.85464	-6.0828	-8.16324
9.52296	-1.85464	-6.0828	-8.16324
9.52296	-1.85464	-6.0828	-8.16324
9.57308	-2.60445	-6.95941	-8.08995
9.57308	-2.60445	-6.95941	-8.08995
9.57308	-2.60445	-6.95941	-8.08995
9.57308	-2.60445	-6.95941	-8.08995
9.57308	-2.60445	-6.95941	-8.08995
9.6232	-3.09059	-8.27065	-7.92982
9.6232	-3.09059	-8.27065	-7.92982
9.6232	-3.09059	-8.27065	-7.92982
9.6232	-3.09059	-8.27065	-7.92982
9.6232	-3.09059	-8.27065	-7.92982
9.6633	-3.38082	-9.11696	-7.74455
9.6633	-3.38082	-9.11696	-7.74455
9.6633	-3.38082	-9.11696	-7.74455
9.6633	-3.38082	-9.11696	-7.74455
9.71342	-3.47288	-9.41273	-7.53779
9.71342	-3.47288	-9.41273	-7.53779
9.71342	-3.47288	-9.41273	-7.53779
9.71342	-3.47288	-9.41273	-7.53779
9.71342	-3.47288	-9.41273	-7.53779
9.76354	-3.20269	-9.16512	-7.33583
9.76354	-3.20269	-9.16512	-7.33583
9.76354	-3.20269	-9.16512	-7.33583
9.76354	-3.20269	-9.16512	-7.33583
9.80364	-2.7816	-8.55367	-7.22609
9.80364	-2.7816	-8.55367	-7.22609
9.80364	-2.7816	-8.55367	-7.22609
9.80364	-2.7816	-8.55367	-7.22609
9.80364	-2.7816	-8.55367	-7.22609
9.84874	-2.25061	-7.39751	-7.10766
9.84874	-2.25061	-7.39751	-7.10766
9.84874	-2.25061	-7.39751	-7.10766
9.84874	-2.25061	-7.39751	-7.10766
9.89385	-1.42117	-6.40313	-6.99861
9.89887	-1.32951	-6.32273	-6.97812
9.89887	-1.32951	-6.32273	-6.97812
9.89887	-1.32951	-6.32273	-6.97812
9.89887	-1.32951	-6.32273	-6.97812
9.93896	-0.639527	-5.83853	-6.85931
9.93896	-0.639527	-5.83853	-6.85931
9.93896	-0.639527	-5.83853	-6.85931
9.93896	-0.639527	-5.83853	-6.85931
9.98407	-0.34433	-5.1887	-6.72094
9.98407	-0.34433	-5.1887	-6.72094
9.98407	-0.34433	-5.1887	-6.72094
9.98407	-0.34433	-5.1887	-6.72094
9.98407	-0.34433	-5.1887	-6.72094
10.0342	-0.135562	-5.12098	-6.64051
10.0342	-0.135562	-5.12098	-6.64051
10.0342	-0.135562	-5.12098	-6.64051
10.0342	-0.135562	-5.12098	-6.64051
10.0342	-0.135562	-5.12098	-6.64051
10.0743	-0.367546	-5.41909	-6.59527
10.0743	-0.367546	-5.41909	-6.59527
10.0743	-0.367546	-5.41909	-6.59527
10.0743	-0.367546	-5.41909	-6.59527
10.1194	-0.75272	-5.96354	-6.59605
10.1194	-0.75272	-5.96354	-6.59605
10.1194	-0.75272	-5.96354	-6.59605
10.1194	-0.75272	-5.96354	-6.59605
10.1645	-1.6807	-6.65076	-6.6532
10.1645	-1.6807	-6.65076	-6.6532
10.1645	-1.6807	-6.65076	-6.6532
10.1645	-1.6807	-6.65076	-6.6532
10.1645	-1.6807	-6.65076	-6.6532
10.2096	-2.14919	-7.70941	-6.77238
10.2096	-2.14919	-7.70941	-6.77238
10.2096	-2.14919	-7.70941	-6.77238
10.2096	-2.14919	-7.70941	-6.77238
10.2547	-2.47005	-8.48874	-6.89337
10.2597	-2.46601	-8.54385	-6.91602
10.2597	-2.46601	-8.54385	-6.91602
10.2597	-2.46601	-8.54385	-6.91602
10.2597	-2.46601	-8.54385	-6.91602
10.3049	-2.50748	-9.02201	-7.04786
10.3049	-2.50748	-9.02201	-7.04786
10.3049	-2.50748	-9.02201	-7.04786
10.3049	-2.50748	-9.02201	-7.04786
10.3049	-2.50748	-9.02201	-7.04786
10.35	-2.54539	-8.83029	-7.27691
10.35	-2.54539	-8.83029	-7.27691
10.35	-2.54539	-8.83029	-7.27691
10.35	-2.54539	-8.83029	-7.27691
10.3951	-2.28005	-8.29605	-7.52189
10.4001	-2.21737	-8.2006	-7.56006
10.4001	-2.21737	-8.2006	-7.56006
10.4001	-2.21737	-8.2006	-7.56006
10.4001	-2.21737	-8.2006	-7.56006
10.4402	-1.54342	-7.45293	-7.80047
10.4402	-1.54342	-7.45293	-7.80047
10.4402	-1.54342	-7.45293	-7.80047
10.4402	-1.54342	-7.45293	-7.80047
10.4402	-1.54342	-7.45293	-7.80047
10.4853	-0.828304	-6.47678	-8.0764
10.4853	-0.828304	-6.47678	-8.0764
10.4853	-0.828304	-6.47678	-8.0764
10.4853	-0.828304	-6.47678	-8.0764
10.4853	-0.828304	-6.47678	-8.0764
10.5354	-0.145025	-5.28133	-8.33376
10.5354	-0.145025	-5.28133	-8.33376
10.5354	-0.145025	-5.28133	-8.33376
10.5354	-0.145025	-5.28133	-8.33376
10.5855	-0.0255934	-4.64645	-8.46238
10.5855	-0.0255934	-4.64645	-8.46238
10.5855	-0.0255934	-4.64645	-8.46238
10.5855	-0.0255934	-4.64645	-8.46238
10.5855	-0.0255934	-4.64645	-8.46238
10.6256	-0.0424309	-4.72642	-8.52155
10.6256	-0.0424309	-4.72642	-8.52155
10.6256	-0.0424309	-4.72642	-8.52155
10.6256	-0.0424309	-4.72642	-8.52155
10.6707	-0.375979	-5.0856	-8.63835
10.6707	-0.375979	-5.0856	-8.63835
10.6707	-0.375979	-5.0856	-8.63835
10.6707	-0.375979	-5.0856	-8.63835
10.6707	-0.375979	-5.0856	-8.63835
10.7158	-0.919122	-5.72404	-8.90467
10.7158	-0.919122	-5.72404	-8.90467
10.7158	-0.919122	-5.72404	-8.90467
10.7158	-0.919122	-5.72404	-8.90467
10.766	-1.75174	-6.71935	-9.15466
10.766	-1.75174	-6.71935	-9.15466
10.766	-1.75174	-6.71935	-9.15466
10.766	-1.75174	-6.71935	-9.15466
10.766	-1.75174	-6.71935	-9.15466
10.8061	-2.54391	-7.71945	-9.30642
10.8061	-2.54391	-7.71945	-9.30642
10.8061	-2.54391	-7.71945	-9.30642
10.8061	-2.54391	-7.71945	-9.30642
10.8512	-3.22475	-8.86368	-9.50293
10.8512	-3.22475	-8.86368	-9.50293
10.8512	-3.22475	-8.86368	-9.50293
10.8512	-3.22475	-8.86368	-9.50293
10.8512	-3.22475	-8.86368	-9.50293
10.8963	-3.78823	-9.71046	-9.6765
10.8963	-3.78823	-9.71046	-9.6765
10.8963	-3.78823	-9.71046	-9.6765
10.8963	-3.78823	-9.71046	-9.6765
10.9464	-4.10121	-10.2623	-9.85078
10.9464	-4.10121	-10.2623	-9.85078
10.9464	-4.10121	-10.2623	-9.85078
10.9464	-4.10121	-10.2623	-9.85078
10.9464	-4.10121	-10.2623	-9.85078
10.9865	-4.03558	-10.1502	-10.054
10.9865	-4.03558	-10.1502	-10.054
10.9865	-4.03558	-10.1502	-10.054
10.9865	-4.03558	-10.1502	-10.054
11.0316	-3.73435	-9.50526	-10.2875
11.0316	-3.73435	-9.50526	-10.2875
11.0316	-3.73435	-9.50526	-10.2875
11.0316	-3.73435	-9.50526	-10.2875
11.0316	-3.73435	-9.50526	-10.2875
11.0767	-2.87103	-8.49336	-10.5417
11.0767	-2.87103	-8.49336	-10.5417
11.0767	-2.87103	-8.49336	-10.5417
11.0767	-2.87103	-8.49336	-10.5417
11.1218	-1.86568	-7.42047	-10.7811
11.1268	-1.75074	-7.26841	-10.8065
11.1268	-1.75074	-7.26841	-10.8065
11.1268	-1.75074	-7.26841	-10.8065
11.1268	-1.75074	-7.26841	-10.8065
11.1669	-0.962402	-6.28749	-10.9379
11.1669	-0.962402	-6.28749	-10.9379
11.1669	-0.962402	-6.28749	-10.9379
11.1669	-0.962402	-6.28749	-10.9379
11.212	-0.50723	-5.36299	-11.0566
11.212	-0.50723	-5.36299	-11.0566
11.212	-0.50723	-5.36299	-11.0566
11.212	-0.50723	-5.36299	-11.0566
11.212	-0.50723	-5.36299	-11.0566
11.2571	-0.275077	-4.68174	-11.2001
11.2571	-0.275077	-4.68174	-11.2001
11.2571	-0.275077	-4.68174	-11.2001
11.2571	-0.275077	-4.68174	-11.2001
11.3023	-0.397234	-4.72202	-11.3192
11.3073	-0.399325	-4.75163	-11.3282
11.3073	-0.399325	-4.75163	-11.3282
11.3073	-0.399325	-4.75163	-11.3282
11.3073	-0.399325	-4.75163	-11.3282
11.3474	-0.719559	-5.37508	-11.37
11.3474	-0.719559	-5.37508	-11.37
11.3474	-0.719559	-5.37508	-11.37
11.3474	-0.719559	-5.37508	-11.37
11.3925	-1.73779	-6.36033	-11.3786
11.3925	-1.73779	-6.36033	-11.3786
11.3925	-1.73779	-6.36033	-11.3786
11.3925	-1.73779	-6.36033	-11.3786
11.3925	-1.73779	-6.36033	-11.3786
11.4426	-3.12082	-7.63576	-11.3001
11.4426	-3.12082	-7.63576	-11.3001
11.4426	-3.12082	-7.63576	-11.3001
11.4426	-3.12082	-7.63576	-11.3001
11.4827	-3.93755	-8.91134	-11.1826
11.4827	-3.93755	-8.91134	-11.1826
11.4827	-3.93755	-8.91134	-11.1826
11.4827	-3.93755	-8.91134	-11.1826
11.4827	-3.93755	-8.91134	-11.1826
11.5278	-4.62055	-10.2184	-11.0398
11.5278	-4.62055	-10.2184	-11.0398
11.5278	-4.62055	-10.2184	-11.0398
11.5278	-4.62055	-10.2184	-11.0398
11.5729	-5.10096	-11.0011	-10.9345
11.5779	-5.13162	-11.0804	-10.9093
11.5779	-5.13162	-11.0804	-10.9093
11.5779	-5.13162	-11.0804	-10.9093
11.5779	-5.13162	-11.0804	-10.9093
11.623	-5.27439	-11.1503	-10.8325
11.623	-5.27439	-11.1503	-10.8325
11.623	-5.27439	-11.1503	-10.8325
11.623	-5.27439	-11.1503	-10.8325
11.623	-5.27439	-11.1503	-10.8325
11.6732	-4.75687	-10.4231	-10.7722
11.6732	-4.75687	-10.4231	-10.7722
11.6732	-4.75687	-10.4231	-10.7722
11.6732	-4.75687	-10.4231	-10.7722
11.6732	-4.75687	-10.4231	-10.7722
11.7132	-3.88162	-9.54036	-10.7408
11.7132	-3.88162	-9.54036	-10.7408
11.7132	-3.88162	-9.54036	-10.7408
11.7132	-3.88162	-9.54036	-10.7408
11.7584	-2.57111	-8.17635	-10.6851
11.7584	-2.57111	-8.17635	-10.6851
11.7584	-2.57111	-8.17635	-10.6851
11.7584	-2.57111	-8.17635	-10.6851
11.8035	-1.19635	-6.58936	-10.5962
11.8035	-1.19635	-6.58936	-10.5962
11.8035	-1.19635	-6.58936	-10.5962
11.8035	-1.19635	-6.58936	-10.5962
11.8035	-1.19635	-6.58936	-10.5962
11.8486	-0.285058	-5.23365	-10.4624
11.8486	-0.285058	-5.23365	-10.4624
11.8486	-0.285058	-5.23365	-10.4624
11.8486	-0.285058	-5.23365	-10.4624
11.8937	0.354266	-4.39843	-10.3102
11.8987	0.379951	-4.32499	-10.2968
11.8987	0.379951	-4.32499	-10.2968
11.8987	0.379951	-4.32499	-10.2968
11.8987	0.379951	-4.32499	-10.2968
11.9388	0.33785	-4.09283	-10.2477
11.9388	0.33785	-4.09283	-10.2477
11.9388	0.33785	-4.09283	-10.2477
11.9388	0.33785	-4.09283	-10.2477
11.9839	-0.276306	-4.35477	-10.2327
11.9839	-0.276306	-4.35477	-10.2327
11.9839	-0.276306	-4.35477	-10.2327
11.9839	-0.276306	-4.35477	-10.2327
11.9839	-0.276306	-4.35477	-10.2327
12.034	-1.20331	-5.59933	-10.1336
12.034	-1.20331	-5.59933	-10.1336
12.034	-1.20331	-5.59933	-10.1336
12.034	-1.20331	-5.59933	-10.1336
12.034	-1.20331	-5.59933	-10.1336
12.0741	-2.03135	-6.72653	-9.98687
12.0741	-2.03135	-6.72653	-9.98687
12.0741	-2.03135	-6.72653	-9.98687
12.0741	-2.03135	-6.72653	-9.98687
12.1192	-3.17506	-7.88271	-9.8362
12.1192	-3.17506	-7.88271	-9.8362
12.1192	-3.17506	-7.88271	-9.8362
12.1192	-3.17506	-7.88271	-9.8362
12.1643	-4.01822	-9.26512	-9.77057
12.1694	-4.07699	-9.43068	-9.77362
12.1694	-4.07699	-9.43068	-9.77362
12.1694	-4.07699	-9.43068	-9.77362
12.1694	-4.07699	-9.43068	-9.77362
12.2044	-4.51245	-10.1809	-9.71287
12.2044	-4.51245	-10.1809	-9.71287
12.2044	-4.51245	-10.1809	-9.71287
12.2044	-4.51245	-10.1809	-9.71287
12.2495	-4.65188	-10.5845	-9.68322
12.2495	-4.65188	-10.5845	-9.68322
12.2495	-4.65188	-10.5845	-9.68322
12.2495	-4.65188	-10.5845	-9.68322
12.2495	-4.65188	-10.5845	-9.68322
12.2947	-4.3293	-9.94615	-9.70491
12.2947	-4.3293	-9.94615	-9.70491
12.2947	-4.3293	-9.94615	-9.70491
12.2947	-4.3293	-9.94615	-9.70491
12.3398	-3.27194	-8.866	-9.74905
12.3398	-3.27194	-8.866	-9.74905
12.3398	-3.27194	-8.866	-9.74905
12.3398	-3.27194	-8.866	-9.74905
12.3849	-1.69621	-7.18756	-9.816
12.3849	-1.69621	-7.18756	-9.816
12.3849	-1.69621	-7.18756	-9.816
12.3849	-1.69621	-7.18756	-9.816
12.3849	-1.69621	-7.18756	-9.816
12.435	-0.0507926	-5.26538	-9.85688
12.435	-0.0507926	-5.26538	-9.85688
12.435	-0.0507926	-5.26538	-9.85688
12.435	-0.0507926	-5.26538	-9.85688
12.435	-0.0507926	-5.26538	-9.85688
12.4751	0.612142	-4.04884	-9.74877
12.4751	0.612142	-4.04884	-9.74877
12.4751	0.612142	-4.04884	-9.74877
12.4751	0.612142	-4.04884	-9.74877
12.5202	0.643073	-3.48487	-9.54619
12.5202	0.643073	-3.48487	-9.54619
12.5202	0.643073	-3.48487	-9.54619
12.5202	0.643073	-3.48487	-9.54619
12.5653	0.0116733	-3.74894	-9.21734
12.5653	0.0116733	-3.74894	-9.21734
12.5653	0.0116733	-3.74894	-9.21734
12.5653	0.0116733	-3.74894	-9.21734
12.5653	0.0116733	-3.74894	-9.21734
12.6154	-0.787863	-4.49389	-8.93296
12.6154	-0.787863	-4.49389	-8.93296
12.6154	-0.787863	-4.49389	-8.93296
12.6154	-0.787863	-4.49389	-8.93296
12.6154	-0.787863	-4.49389	-8.93296
12.6555	-1.76653	-5.53923	-8.86378
12.6555	-1.76653	-5.53923	-8.86378
12.6555	-1.76653	-5.53923	-8.86378
12.6555	-1.76653	-5.53923	-8.86378
12.6956	-2.61453	-6.90298	-8.83062
12.6956	-2.61453	-6.90298	-8.83062
12.6956	-2.61453	-6.90298	-8.83062
12.6956	-2.61453	-6.90298	-8.83062
12.7457	-3.5619	-8.66262	-8.65285
12.7457	-3.5619	-8.66262	-8.65285
12.7457	-3.5619	-8.66262	-8.65285
12.7457	-3.5619	-8.66262	-8.65285
12.7457	-3.5619	-8.66262	-8.65285
12.7959	-4.63997	-10.6911	-8.50998
12.7959	-4.63997	-10.6911	-8.50998
12.7959	-4.63997	-10.6911	-8.50998
12.7959	-4.63997	-10.6911	-8.50998
12.7959	-4.63997	-10.6911	-8.50998
12.831	-5.35695	-11.3967	-8.44565
12.831	-5.35695	-11.3967	-8.44565
12.831	-5.35695	-11.3967	-8.44565
12.831	-5.35695	-11.3967	-8.44565
12.8761	-5.98659	-11.8305	-8.38262
12.8761	-5.98659	-11.8305	-8.38262
12.8761	-5.98659	-11.8305	-8.38262
12.8761	-5.98659	-11.8305	-8.38262
12.9212	-5.86114	-11.6826	-8.36469
12.9212	-5.86114	-11.6826	-8.36469
12.9212	-5.86114	-11.6826	-8.36469
12.9212	-5.86114	-11.6826	-8.36469
12.9212	-5.86114	-11.6826	-8.36469
12.9663	-5.12375	-10.6255	-8.46645
12.9663	-5.12375	-10.6255	-8.46645
12.9663	-5.12375	-10.6255	-8.46645
12.9663	-5.12375	-10.6255	-8.46645
13.0114	-3.7109	-8.8295	-8.62159
13.0114	-3.7109	-8.8295	-8.62159
13.0114	-3.7109	-8.8295	-8.62159
13.0114	-3.7109	-8.8295	-8.62159
13.0114	-3.7109	-8.8295	-8.62159
13.0565	-2.14	-6.69839	-8.74466
13.0565	-2.14	-6.69839	-8.74466
13.0565	-2.14	-6.69839	-8.74466
13.0565	-2.14	-6.69839	-8.74466
13.1066	-0.452054	-4.64715	-8.80123
13.1066	-0.452054	-4.64715	-8.80123
13.1066	-0.452054	-4.64715	-8.80123
13.1066	-0.452054	-4.64715	-8.80123
13.1066	-0.452054	-4.64715	-8.80123
13.1467	0.0294339	-3.72956	-8.67455
13.1467	0.0294339	-3.72956	-8.67455
13.1467	0.0294339	-3.72956	-8.67455
13.1467	0.0294339	-3.72956	-8.67455
13.1918	-0.167612	-3.38292	-8.46975
13.1918	-0.167612	-3.38292	-8.46975
13.1918	-0.167612	-3.38292	-8.46975
13.1918	-0.167612	-3.38292	-8.46975
13.1918	-0.167612	-3.38292	-8.46975
13.2369	-1.05015	-3.32102	-8.31807
13.2369	-1.05015	-3.32102	-8.31807
13.2369	-1.05015	-3.32102	-8.31807
13.2369	-1.05015	-3.32102	-8.31807
13.2871	-2.01934	-4.06922	-8.41332
13.2871	-2.01934	-4.06922	-8.41332
13.2871	-2.01934	-4.06922	-8.41332
13.2871	-2.01934	-4.06922	-8.41332
13.2871	-2.01934	-4.06922	-8.41332
13.3272	-3.02703	-5.35774	-8.23455
13.3272	-3.02703	-5.35774	-8.23455
13.3272	-3.02703	-5.35774	-8.23455
13.3272	-3.02703	-5.35774	-8.23455
13.3673	-3.99053	-6.9506	-8.02567
13.3673	-3.99053	-6.9506	-8.02567
13.3673	-3.99053	-6.9506	-8.02567
13.3673	-3.99053	-6.9506	-8.02567
13.3673	-3.99053	-6.9506	-8.02567
13.4124	-5.0221	-8.41805	-7.70579
13.4124	-5.0221	-8.41805	-7.70579
13.4124	-5.0221	-8.41805	-7.70579
13.4124	-5.0221	-8.41805	-7.70579
13.4575	-6.09493	-9.67831	-7.42702
13.4575	-6.09493	-9.67831	-7.42702
13.4575	-6.09493	-9.67831	-7.42702
13.4575	-6.09493	-9.67831	-7.42702
13.5026	-6.40819	-10.2978	-7.16296
13.5026	-6.40819	-10.2978	-7.16296
13.5026	-6.40819	-10.2978	-7.16296
13.5026	-6.40819	-10.2978	-7.16296
13.5026	-6.40819	-10.2978	-7.16296
13.5477	-6.14367	-10.0896	-6.988
13.5477	-6.14367	-10.0896	-6.988
13.5477	-6.14367	-10.0896	-6.988
13.5477	-6.14367	-10.0896	-6.988
13.5928	-5.33145	-9.15881	-6.8726
13.5928	-5.33145	-9.15881	-6.8726
13.5928	-5.33145	-9.15881	-6.8726
13.5928	-5.33145	-9.15881	-6.8726
13.5928	-5.33145	-9.15881	-6.8726
13.6429	-3.719	-7.2031	-6.81729
13.6429	-3.719	-7.2031	-6.81729
13.6429	-3.719	-7.2031	-6.81729
13.6429	-3.719	-7.2031	-6.81729
13.683	-2.08458	-5.45888	-6.79936
13.683	-2.08458	-5.45888	-6.79936
13.683	-2.08458	-5.45888	-6.79936
13.683	-2.08458	-5.45888	-6.79936
13.683	-2.08458	-5.45888	-6.79936
13.7281	-0.874606	-4.03298	-6.64931
13.7281	-0.874606	-4.03298	-6.64931
13.7281	-0.874606	-4.03298	-6.64931
13.7281	-0.874606	-4.03298	-6.64931
13.7732	-0.631791	-3.43454	-6.38356
13.7732	-0.631791	-3.43454	-6.38356
13.7732	-0.631791	-3.43454	-6.38356
13.7732	-0.631791	-3.43454	-6.38356
13.7732	-0.631791	-3.43454	-6.38356
13.8234	-1.14947	-3.59304	-6.03893
13.8234	-1.14947	-3.59304	-6.03893
13.8234	-1.14947	-3.59304	-6.03893
13.8234	-1.14947	-3.59304	-6.03893
13.8635	-1.4096	-3.85141	-5.80494
13.8635	-1.4096	-3.85141	-5.80494
13.8635	-1.4096	-3.85141	-5.80494
13.8635	-1.4096	-3.85141	-5.80494
13.8635	-1.4096	-3.85141	-5.80494
13.9086	-2.26899	-4.49753	-5.58111
13.9086	-2.26899	-4.49753	-5.58111
13.9086	-2.26899	-4.49753	-5.58111
13.9086	-2.26899	-4.49753	-5.58111
13.9537	-3.05866	-5.74957	-5.40096
13.9587	-3.14795	-5.97257	-5.35392
13.9587	-3.14795	-5.97257	-5.35392
13.9587	-3.14795	-5.97257	-5.35392
13.9587	-3.14795	-5.97257	-5.35392
13.9988	-4.08729	-7.60633	-5.08494
13.9988	-4.08729	-7.60633	-5.08494
13.9988	-4.08729	-7.60633	-5.08494
13.9988	-4.08729	-7.60633	-5.08494
14.0439	-5.024	-9.30406	-4.70694
14.0439	-5.024	-9.30406	-4.70694
14.0439	-5.024	-9.30406	-4.70694
14.0439	-5.024	-9.30406	-4.70694
14.0439	-5.024	-9.30406	-4.70694
14.089	-5.56353	-10.599	-4.41034
14.089	-5.56353	-10.599	-4.41034
14.089	-5.56353	-10.599	-4.41034
14.089	-5.56353	-10.599	-4.41034
14.1341	-5.79764	-10.9463	-4.20559
14.1341	-5.79764	-10.9463	-4.20559
14.1341	-5.79764	-10.9463	-4.20559
14.1341	-5.79764	-10.9463	-4.20559
14.1341	-5.79764	-10.9463	-4.20559
14.1842	-5.5158	-10.4289	-4.14538
14.1842	-5.5158	-10.4289	-4.14538
14.1842	-5.5158	-10.4289	-4.14538
14.1842	-5.5158	-10.4289	-4.14538
14.2243	-4.56977	-9.582	-4.17963
14.2243	-4.56977	-9.582	-4.17963
14.2243	-4.56977	-9.582	-4.17963
14.2243	-4.56977	-9.582	-4.17963
14.2243	-4.56977	-9.582	-4.17963
14.2644	-3.20674	-8.16887	-4.26544
14.2644	-3.20674	-8.16887	-4.26544
14.2644	-3.20674	-8.16887	-4.26544
14.2644	-3.20674	-8.16887	-4.26544
14.3095	-2.04651	-6.05963	-4.44002
14.3095	-2.04651	-6.05963	-4.44002
14.3095	-2.04651	-6.05963	-4.44002
14.3095	-2.04651	-6.05963	-4.44002
14.3095	-2.04651	-6.05963	-4.44002
14.3546	-1.21685	-4.56087	-4.54308
14.3546	-1.21685	-4.56087	-4.54308
14.3546	-1.21685	-4.56087	-4.54308
14.3546	-1.21685	-4.56087	-4.54308
14.4048	-1.46681	-4.48101	-4.473
14.4048	-1.46681	-4.48101	-4.473
14.4048	-1.46681	-4.48101	-4.473
14.4048	-1.46681	-4.48101	-4.473
14.4449	-1.48174	-4.66815	-4.4704
14.4449	-1.48174	-4.66815	-4.4704
14.4449	-1.48174	-4.66815	-4.4704
14.4449	-1.48174	-4.66815	-4.4704
14.4449	-1.48174	-4.66815	-4.4704
14.485	-1.81794	-4.79864	-4.6483
14.485	-1.81794	-4.79864	-4.6483
14.485	-1.81794	-4.79864	-4.6483
14.485	-1.81794	-4.79864	-4.6483
14.5301	-2.72564	-5.73904	-4.79567
14.5301	-2.72564	-5.73904	-4.79567
14.5301	-2.72564	-5.73904	-4.79567
14.5301	-2.72564	-5.73904	-4.79567
14.5301	-2.72564	-5.73904	-4.79567
14.5752	-3.79946	-7.51393	-4.84227
14.5752	-3.79946	-7.51393	-4.84227
14.5752	-3.79946	-7.51393	-4.84227
14.5752	-3.79946	-7.51393	-4.84227
14.6203	-5.07188	-8.77516	-4.84952
14.6203	-5.07188	-8.77516	-4.84952
14.6203	-5.07188	-8.77516	-4.84952
14.6203	-5.07188	-8.77516	-4.84952

## Sheet: Fig. 6D
SR% computed as (success over total)
	A. No streamlined	B. High friction	C. Haptic sensing OFF
low	0 over 5 tests	0 over 5 tests	5 over 5 tests
mid	0 over 5 tests	0 over 5 tests	3 over 10 tests
high	0 over 5 tests	0 over 5 tests	0 over 5 tests
	We stopped at 5 experiments when we had 5 consecutive failures.
	We stopped at 5 experiments when we had 5 consecutive successes.
	We continued to 10 experiments in case of a mix of success and failure to have a more representative and accurate success rate

## Sheet: Fig. 7C
Time	Roll	Pitch	Yaw		Time	Cmd Roll	Cmd Pitch	Cmd Yaw		Time	Force x	Force y	Force z	Torque x	Torque y	Torque z
0	0.0541465	0.0710294	0.0825593		0	0.0223625	-0.7574	0.0206707		0	0.0547044	-0.0601721	-0.160278	0.0016508	0.000286779	-0.000185938
0	0.0541465	0.0710294	0.0825593		0.0336585	0.22658	-0.967357	0.0360457		0.0499752	0.0572962	-0.0331136	-0.162115	0.00125181	0.000180004	-0.000182158
0	0.0541465	0.0710294	0.0825593		0.0446782	0.0279179	-0.956874	0.0599043		0.100023	0.0622234	-0.0409723	-0.16206	0.00160236	0.000528822	-0.000182383
0	0.0541465	0.0710294	0.0825593		0.0771527	-0.00330205	-0.988337	0.0605667		0.150065	0.064954	-0.0505843	-0.167239	0.00114939	0.00101031	-6.9565e-05
0.0451152	0.264201	-0.308536	0.0969308		0.0880251	0.169974	-0.935101	0.0721505		0.200129	0.0710673	-0.0185694	-0.170914	0.000186862	0.000667098	-7.03434e-05
0.0451152	0.264201	-0.308536	0.0969308		0.0990813	0.142682	-0.931641	0.0732591		0.261299	0.0694805	-0.00150514	-0.17448	0.000585151	0.000908647	-8.57003e-05
0.0451152	0.264201	-0.308536	0.0969308		0.133449	0.115036	-0.932201	0.072814		0.299946	0.0702034	0.0243507	-0.177967	-0.000230599	0.000968983	-0.000134209
0.0451152	0.264201	-0.308536	0.0969308		0.144179	0.249805	-1.2501	0.0757957		0.350046	0.0690204	0.053741	-0.179421	-0.000943314	0.000621089	-0.000125887
0.0451152	0.264201	-0.308536	0.0969308		0.17716	0.277518	-1.24228	0.0749021		0.415758	0.0625121	0.0317462	-0.18555	-0.00111113	0.00110055	-0.000110103
0.0952423	0.206478	-0.356922	0.103238		0.188127	0.192302	-0.93659	0.0914165		0.461968	0.0815949	0.0386392	-0.185003	-0.00079565	0.00108584	-0.00018605
0.0952423	0.206478	-0.356922	0.103238		0.221282	0.225481	-0.940744	0.090903		0.514201	0.0891592	0.0394504	-0.185583	-0.000284211	0.000787488	-0.000229056
0.0952423	0.206478	-0.356922	0.103238		0.265356	0.283594	-1.18832	0.0904117		0.560192	0.0782049	0.0122397	-0.191304	-0.000656194	0.00104645	-0.000225226
0.0952423	0.206478	-0.356922	0.103238		0.277105	0.310106	-1.56404	0.0815712		0.603356	0.0671111	0.0443591	-0.193937	-0.000908221	0.000688642	-0.000198378
0.0952423	0.206478	-0.356922	0.103238		0.28813	0.288066	-1.55301	0.0818619		0.649976	0.0836309	0.0114998	-0.194448	-0.000434408	0.000709334	-0.000291722
0.135344	0.0916209	-0.465751	0.118702		0.322458	0.304915	-1.55388	0.0820083		0.702754	0.0945	-0.00639235	-0.196347	-0.000108783	0.000903473	-0.00023634
0.135344	0.0916209	-0.465751	0.118702		0.333347	0.458918	-0.791995	0.0629103		0.749971	0.0915927	-0.0133733	-0.201755	-0.000421834	0.000592262	-0.00024161
0.135344	0.0916209	-0.465751	0.118702		0.365819	0.523457	-1.10051	0.0421516		0.799973	0.0956625	-0.0288371	-0.20214	0.00014464	0.000752556	-0.000241245
0.135344	0.0916209	-0.465751	0.118702		0.409388	0.568714	-1.07868	0.0403486		0.850108	0.104638	0.012651	-0.201298	7.31582e-05	0.00116729	-0.000240696
0.175445	0.073136	-1.10269	0.116211		0.420146	0.619414	-1.07853	0.0245221		0.89997	0.0888936	-0.0113341	-0.200608	0.000558716	0.000649732	-0.000242002
0.175445	0.073136	-1.10269	0.116211		0.453763	0.5888	-1.07773	0.0257333		0.949969	0.100815	-0.0546338	-0.201239	0.001193	0.00122376	-0.00021111
0.175445	0.073136	-1.10269	0.116211		0.465589	0.553668	-0.773334	-0.0014732		1.00002	0.0989626	-0.0414131	-0.203998	0.00173646	0.00118059	-0.000207151
0.175445	0.073136	-1.10269	0.116211		0.497174	0.521798	-0.786417	-0.00315716		1.06952	0.0791658	-0.0237915	-0.205341	0.00140888	0.00124442	-0.000294318
0.225573	0.107166	-1.28862	0.106141		0.507964	0.663257	-0.802131	-0.0389092		1.11144	0.0983576	-0.00284417	-0.213906	0.001161	0.00214454	-0.000249576
0.225573	0.107166	-1.28862	0.106141		0.518897	0.641954	-0.803123	-0.0384156		1.17156	0.0897491	-0.0305292	-0.218961	0.00105215	0.00170383	-0.000264886
0.225573	0.107166	-1.28862	0.106141		0.553805	0.679102	-0.789004	-0.0399018		1.21575	0.0862819	0.00383597	-0.219691	6.6494e-05	0.00163857	-0.000236133
0.225573	0.107166	-1.28862	0.106141		0.564769	0.723681	-0.819991	-0.0625811		1.2502	0.103994	-0.0207838	-0.220834	0.000911014	0.00169229	-0.000244912
0.225573	0.107166	-1.28862	0.106141		0.597228	0.726548	-0.819337	-0.0621458		1.31854	0.09547	-0.00712608	-0.222802	0.000405842	0.001443	-0.000179132
0.2757	0.219658	-1.2096	0.0842738		0.60798	0.781164	-0.233976	-0.0787291		1.35982	0.0922218	-0.0248923	-0.225663	0.00118018	0.00166298	-0.000165051
0.280713	0.232061	-1.31948	0.0784488		0.641254	0.778492	-0.252792	-0.0794036		1.40338	0.0765929	-0.025359	-0.223435	0.00109736	0.00132178	-0.00014482
0.280713	0.232061	-1.31948	0.0784488		0.651983	0.741272	-0.0991597	-0.086194		1.44998	0.068022	-0.0160111	-0.226595	0.000832347	0.000922073	-0.000182574
0.280713	0.232061	-1.31948	0.0784488		0.685333	0.728172	-0.0932547	-0.0885194		1.49996	0.0761596	0.000324904	-0.224872	0.00103176	0.0013785	-0.000142112
0.280713	0.232061	-1.31948	0.0784488		0.69625	0.878075	0.159494	-0.0649999		1.55	0.0619724	0.00368152	-0.221404	0.000685672	0.000440623	-0.000226826
0.320814	0.253114	-1.87029	0.0527148		0.707221	0.856172	0.154314	-0.0640635		1.59997	0.0558173	0.0218873	-0.224944	0.000390549	0.000984367	-0.000243696
0.320814	0.253114	-1.87029	0.0527148		0.741634	0.858186	0.400114	-0.0684993		1.65011	0.0524378	0.0329831	-0.225346	0.00012808	0.000950828	-0.000272683
0.320814	0.253114	-1.87029	0.0527148		0.752423	0.811855	0.435159	-0.0671361		1.72098	0.0753277	0.00560716	-0.222808	0.000488528	0.000624153	-0.000282583
0.320814	0.253114	-1.87029	0.0527148		0.785185	0.80176	0.441251	-0.0675791		1.76612	0.0644364	0.0119975	-0.225719	0.000504101	0.00103451	-0.000292634
0.360916	0.190682	-1.89812	0.0330009		0.796043	0.954391	0.557455	-0.0310298		1.82106	0.0861316	0.00835521	-0.225837	0.000396901	0.00130212	-0.000224618
0.360916	0.190682	-1.89812	0.0330009		0.829264	0.959094	0.559758	-0.0308354		1.85267	0.0912799	-0.00817395	-0.226262	0.000406711	0.000704646	-0.000132863
0.360916	0.190682	-1.89812	0.0330009		0.840065	0.839158	0.528591	0.0110561		1.90747	0.0810579	-0.00466721	-0.230073	0.00060564	0.00115811	-8.27634e-05
0.360916	0.190682	-1.89812	0.0330009		0.873839	0.811614	0.526591	0.0056562		1.96672	0.0991061	-0.0148094	-0.229898	0.000604683	0.00150514	0.000150324
0.360916	0.190682	-1.89812	0.0330009		0.885348	0.895646	0.670787	0.0307767		2.01312	0.0969528	-0.0199765	-0.227803	0.00141263	0.00115622	0.000274675
0.406031	0.322341	-1.71123	-0.00622673		0.917209	0.896575	0.656244	0.0334728		2.05719	0.118653	0.00540448	-0.230255	0.00194514	0.00169334	0.000600784
0.406031	0.322341	-1.71123	-0.00622673		0.929049	0.745242	0.0543413	0.0491085		2.10123	0.12833	0.00635059	-0.232986	0.00216073	0.00176417	0.000931903
0.406031	0.322341	-1.71123	-0.00622673		0.940947	0.726158	0.0844293	0.0450989		2.15746	0.122984	-0.00891533	-0.235172	0.00144758	0.00167678	0.00130142
0.406031	0.322341	-1.71123	-0.00622673		0.973497	0.657971	-0.502017	0.0595585		2.20001	0.120773	-0.0460325	-0.240091	0.00141826	0.00192668	0.00178062
0.451145	0.422597	-1.99226	-0.0533827		0.985078	0.578397	-0.507203	0.0570767		2.25	0.106867	-0.042819	-0.239968	0.00217658	0.00174165	0.0021952
0.451145	0.422597	-1.99226	-0.0533827		1.01741	0.581049	-0.508639	0.0566889		2.30002	0.121924	-0.0209331	-0.240925	0.00119655	0.00175384	0.00261626
0.451145	0.422597	-1.99226	-0.0533827		1.02903	0.602363	-0.981822	0.0319488		2.35027	0.0716844	-0.0864932	-0.242929	0.00220672	0.00178928	0.002966
0.451145	0.422597	-1.99226	-0.0533827		1.06176	0.597116	-0.976187	0.0274353		2.40009	0.112721	-0.101314	-0.24857	0.0023253	0.0018787	0.00343422
0.451145	0.422597	-1.99226	-0.0533827		1.07323	0.578462	-0.814623	0.0286113		2.45012	0.0953609	-0.0923909	-0.244833	0.00292854	0.0010186	0.00380643
0.49626	0.455772	-1.86963	-0.0811606		1.10533	0.589335	-0.806891	0.0310431		2.49999	0.0506358	-0.0865275	-0.24391	0.0031713	0.000925849	0.00424898
0.49626	0.455772	-1.86963	-0.0811606		1.11607	0.259438	-1.11141	0.0195044		2.54997	0.0451005	-0.0654376	-0.25482	0.00252048	0.000871686	0.00471432
0.49626	0.455772	-1.86963	-0.0811606		1.12728	0.292764	-0.839369	0.0183564		2.61992	0.0543205	-0.132728	-0.264991	0.00249956	0.00095604	0.00514171
0.49626	0.455772	-1.86963	-0.0811606		1.16539	0.344499	-0.824411	0.00855128		2.66345	0.0713318	-0.130088	-0.272028	0.00181483	0.00121366	0.00560932
0.546387	0.425053	-1.72909	-0.106499		1.17629	0.294542	-0.807228	0.00900468		2.71978	0.103796	-0.114852	-0.27233	0.000180773	0.00116399	0.00599221
0.546387	0.425053	-1.72909	-0.106499		1.2096	0.279998	-1.20146	0.0114663		2.7639	0.130974	-0.138574	-0.277605	0.000368089	0.00141543	0.00652734
0.546387	0.425053	-1.72909	-0.106499		1.22046	0.312232	-1.16034	0.0152003		2.81013	0.167801	-0.163233	-0.278863	0.000492565	0.00135743	0.00695813
0.546387	0.425053	-1.72909	-0.106499		1.25403	-0.0336039	-1.27247	0.0109229		2.86253	0.198245	-0.192819	-0.286081	0.000986246	0.00142451	0.00738204
0.546387	0.425053	-1.72909	-0.106499		1.29731	0.344206	-1.19561	0.00529949		2.90012	0.207983	-0.155495	-0.292469	0.000401841	0.00231215	0.0076867
0.586489	0.453372	-2.06427	-0.125429		1.31016	0.124472	-1.10248	0.0135957		2.94999	0.234719	-0.148743	-0.29859	-0.000791509	0.00251721	0.00817789
0.586489	0.453372	-2.06427	-0.125429		1.3222	0.110546	-1.09308	0.0174546		3.00019	0.203926	-0.270954	-0.31284	0.00276587	0.00180651	0.00867181
0.586489	0.453372	-2.06427	-0.125429		1.35329	0.107785	-1.11132	0.017942		3.05023	0.214219	-0.328739	-0.319465	0.00223109	0.00243144	0.00918556
0.586489	0.453372	-2.06427	-0.125429		1.36425	0.0461805	-0.769219	-0.0093163		3.09997	0.238894	-0.273065	-0.33204	0.00120268	0.00250923	0.00965552
0.631603	0.559476	-2.08889	-0.104831		1.39727	0.0535866	-0.771256	-0.00982391		3.14998	0.226052	-0.333094	-0.342934	0.00174069	0.00256073	0.0101167
0.631603	0.559476	-2.08889	-0.104831		1.408	0.172948	-0.404844	-0.0221844		3.20003	0.203031	-0.358872	-0.350945	0.00193994	0.00223512	0.0105484
0.631603	0.559476	-2.08889	-0.104831		1.44197	0.199466	-0.415001	-0.0149596		3.2715	0.182941	-0.372566	-0.352187	0.00255587	0.00190637	0.0109462
0.631603	0.559476	-2.08889	-0.104831		1.48546	-0.249252	-0.510927	-0.0667691		3.30003	0.153353	-0.335995	-0.345462	0.00199872	0.00172342	0.0112611
0.631603	0.559476	-2.08889	-0.104831		1.52951	-0.261635	-0.541704	-0.06737		3.35001	0.153792	-0.35717	-0.341559	0.00385955	0.000996216	0.0117581
0.681731	0.663779	-1.83708	-0.110622		1.55338	-0.119982	0.0769055	-0.0925311		3.42004	0.135594	-0.389446	-0.344646	0.0037054	0.000566626	0.012216
0.681731	0.663779	-1.83708	-0.110622		1.58217	-0.08639	0.0665813	-0.087925		3.46376	0.155463	-0.328243	-0.338522	0.00453635	0.000272315	0.0128625
0.681731	0.663779	-1.83708	-0.110622		1.59301	-0.237323	0.0443848	-0.105082		3.51978	0.156332	-0.305861	-0.34296	0.00408581	-0.000199905	0.0132582
0.681731	0.663779	-1.83708	-0.110622		1.62514	-0.2085	0.0606141	-0.104423		3.56348	0.13634	-0.250238	-0.329244	0.00393949	-5.63391e-05	0.0138626
0.681731	0.663779	-1.83708	-0.110622		1.63588	-0.153701	0.0834755	-0.12807		3.60762	0.131767	-0.237947	-0.331767	0.00275808	-6.86385e-06	0.0144053
0.726845	0.792506	-2.0383	-0.0674934		1.6693	-0.126433	0.0808215	-0.128556		3.66253	0.0846024	-0.243272	-0.326009	0.00275449	-0.000735047	0.0149266
0.726845	0.792506	-2.0383	-0.0674934		1.68132	-0.198564	0.491789	-0.160008		3.71151	0.0930048	-0.261751	-0.328313	0.00354958	-0.000330586	0.0155426
0.726845	0.792506	-2.0383	-0.0674934		1.71327	-0.167014	0.47611	-0.15879		3.75552	0.0528541	-0.309997	-0.329564	0.00571148	-0.00119971	0.015985
0.726845	0.792506	-2.0383	-0.0674934		1.72497	-0.281771	0.361671	-0.154006		3.80005	0.0340743	-0.273775	-0.335743	0.00542364	-0.00149425	0.0166467
0.77196	0.915677	-1.78107	-0.0282562		1.75744	-0.278709	0.356606	-0.155192		3.85459	0.0300146	-0.244603	-0.335545	0.00574784	-0.00143231	0.0173306
0.77196	0.915677	-1.78107	-0.0282562		1.76915	-0.0721482	0.503295	-0.172101		3.90126	0.0306744	-0.387319	-0.339704	0.00788057	-0.00172706	0.0178419
0.77196	0.915677	-1.78107	-0.0282562		1.78195	-0.0627028	0.503116	-0.168936		3.94998	0.0281279	-0.274931	-0.343894	0.00547381	-0.00177808	0.0184743
0.77196	0.915677	-1.78107	-0.0282562		1.81341	-0.0749456	0.450283	-0.16855		3.99996	0.00949513	-0.309105	-0.348977	0.00677312	-0.00195235	0.0188159
0.77196	0.915677	-1.78107	-0.0282562		1.82496	-0.190785	0.846918	-0.171622		4.04998	-0.0021875	-0.311225	-0.349334	0.00702092	-0.00233302	0.0192366
0.817074	0.831289	-1.26053	0.0175458		1.85725	-0.201631	0.830725	-0.172088		4.09997	0.0264886	-0.220727	-0.346843	0.00549296	-0.00122673	0.0196286
0.817074	0.831289	-1.26053	0.0175458		1.90122	-0.129506	0.760873	-0.161075		4.1502	0.0221794	-0.234491	-0.342153	0.00551517	-0.00153913	0.019675
0.817074	0.831289	-1.26053	0.0175458		1.91203	-0.0973496	0.603636	-0.114173		4.21904	-0.0233076	-0.250267	-0.341715	0.00631165	-0.00218725	0.0195284
0.817074	0.831289	-1.26053	0.0175458		1.94535	0.071465	0.766368	-0.0650032		4.26482	-0.00492308	-0.216338	-0.340062	0.00672534	-0.00214422	0.019185
0.862189	0.93167	-1.33293	0.0361472		1.95857	0.088526	0.732318	-0.0625615		4.32111	0.0219002	-0.190403	-0.346584	0.00460186	-0.00214003	0.0187205
0.867201	0.947138	-1.37383	0.0346799		1.97061	0.0761782	0.731892	-0.0617173		4.36506	0.0130404	-0.192763	-0.350404	0.00422941	-0.00197134	0.0185234
0.867201	0.947138	-1.37383	0.0346799		2.00533	0.0631625	0.861486	0.0491159		4.40912	0.0433861	-0.202987	-0.351052	0.00433392	-0.00164379	0.0179554
0.867201	0.947138	-1.37383	0.0346799		2.0169	0.0406622	0.858005	0.0485988		4.46485	0.0402697	-0.190184	-0.343902	0.00541271	-0.00248049	0.0175079
0.867201	0.947138	-1.37383	0.0346799		2.04927	0.0468828	0.859698	0.0478813		4.51192	0.0541387	-0.192537	-0.340516	0.00583839	-0.00202779	0.0167445
0.912316	0.973068	-0.92452	0.0627912		2.06082	0.508111	0.366544	0.206735		4.55312	0.035195	-0.191624	-0.338909	0.00634686	-0.00226703	0.016317
0.912316	0.973068	-0.92452	0.0627912		2.09345	0.530273	0.369705	0.211569		4.59998	0.0486926	-0.172234	-0.342481	0.0057083	-0.00208673	0.0157283
0.912316	0.973068	-0.92452	0.0627912		2.10488	0.397147	0.205664	0.344281		4.6501	0.0210632	-0.157836	-0.338612	0.00551354	-0.00175405	0.0151044
0.912316	0.973068	-0.92452	0.0627912		2.13719	0.411398	0.206436	0.347466		4.69997	0.033896	-0.162549	-0.336082	0.00526499	-0.00182007	0.0146305
0.912316	0.973068	-0.92452	0.0627912		2.14866	0.283632	0.645823	0.541197		4.75003	0.0240249	-0.160071	-0.33496	0.00511053	-0.00161749	0.0139618
0.962443	1.1441	-0.584533	0.0388197		2.16107	0.662722	0.388927	0.744056		4.79998	0.0649654	-0.14596	-0.337305	0.0047896	-0.000965433	0.0133524
0.962443	1.1441	-0.584533	0.0388197		2.19354	0.644546	0.36289	0.748926		4.87136	0.0821888	-0.153775	-0.332393	0.00447226	-0.00145389	0.0128493
0.962443	1.1441	-0.584533	0.0388197		2.20437	0.578291	0.426909	0.753171		4.89998	0.0400068	-0.144836	-0.326516	0.0039914	-0.00133665	0.0123412
0.962443	1.1441	-0.584533	0.0388197		2.23719	0.4861	0.22217	0.949333		4.97154	0.0351746	-0.119513	-0.328237	0.00404458	-0.000754178	0.0119706
0.962443	1.1441	-0.584533	0.0388197		2.24818	0.530496	0.261154	0.968399		5.01535	0.0418711	-0.16338	-0.323464	0.00421164	-0.00124879	0.0115573
1.00254	1.12034	-0.78298	0.0373799		2.28165	0.538641	0.256677	0.968022		5.05029	0.0341513	-0.149911	-0.321279	0.00406665	-0.0007416	0.0112643
1.00254	1.12034	-0.78298	0.0373799		2.29314	0.645876	0.354966	1.13521		5.11808	0.0547138	-0.147255	-0.317663	0.00431	-0.000619482	0.0108604
1.00254	1.12034	-0.78298	0.0373799		2.32525	0.602591	0.0314524	1.32252		5.1613	0.0222554	-0.155693	-0.315144	0.00372374	-0.000903159	0.0105698
1.00254	1.12034	-0.78298	0.0373799		2.33703	0.800031	-0.0874817	1.48555		5.20537	0.00903593	-0.167991	-0.315507	0.00445358	-0.000520118	0.0103379
1.04766	0.952729	-0.691692	0.0240535		2.34876	0.793647	-0.0920459	1.48592		5.25004	0.0246917	-0.17293	-0.311888	0.00423667	-0.000956083	0.010147
1.04766	0.952729	-0.691692	0.0240535		2.38266	0.836648	-0.0652066	1.48553		5.30277	0.0118014	-0.139245	-0.310212	0.00430661	-0.00111211	0.00980247
1.04766	0.952729	-0.691692	0.0240535		2.42522	0.784175	0.125409	1.64798		5.35001	0.0161299	-0.11761	-0.308053	0.00366947	-0.000797988	0.00965533
1.04766	0.952729	-0.691692	0.0240535		2.436	0.712266	0.0588704	1.66717		5.39996	0.0234781	-0.129043	-0.30819	0.00400242	-0.000846569	0.0093308
1.09277	1.03188	-0.7798	0.0239642		2.46928	0.789804	-0.0319317	1.78239		5.45017	0.00149664	-0.110755	-0.309049	0.00292263	-0.000933459	0.00904445
1.09779	1.02408	-0.856286	0.00648193		2.48084	0.850439	-0.57125	1.93103		5.50013	0.00645249	-0.0315684	-0.306893	0.00170576	-0.00026028	0.00890715
1.09779	1.02408	-0.856286	0.00648193		2.49286	0.852459	-0.554563	1.92921		5.55017	0.0283742	-0.0332614	-0.310773	0.0014517	-0.000375837	0.00871212
1.09779	1.02408	-0.856286	0.00648193		2.52527	0.912335	-0.432072	1.92961		5.59996	0.0250637	-0.018405	-0.310252	0.00190495	-0.000559521	0.00840244
1.09779	1.02408	-0.856286	0.00648193		2.53671	1.04523	-0.548007	2.07398		5.66855	0.0329697	-0.0213588	-0.313221	0.00156003	-0.000178914	0.0080431
1.13789	0.879524	-1.59332	0.0110064		2.56941	1.02768	-0.547493	2.07432		5.71157	0.0484717	-0.033167	-0.311649	0.00235068	0.00010467	0.00779787
1.13789	0.879524	-1.59332	0.0110064		2.58113	0.98251	-0.419845	2.18094		5.76742	0.0517813	-0.0205606	-0.314744	0.00209814	0.000592505	0.00758626
1.13789	0.879524	-1.59332	0.0110064		2.6137	0.967753	-0.420437	2.18052		5.81127	0.0470829	-0.0350843	-0.319107	0.00235023	0.000470916	0.00751402
1.13789	0.879524	-1.59332	0.0110064		2.6246	0.816518	-1.0251	2.27261		5.85004	0.0395432	-0.0502492	-0.317213	0.0029223	0.0001211	0.00733251
1.183	0.844005	-1.70565	0.00124972		2.65718	0.770813	-1.00953	2.27262		5.89996	0.0332555	-0.0488244	-0.321248	0.0024551	5.1791e-05	0.00712083
1.183	0.844005	-1.70565	0.00124972		2.66801	1.03723	-0.829926	2.37622		5.95479	0.0393357	-0.0425821	-0.319232	0.00240393	6.60277e-05	0.00706372
1.183	0.844005	-1.70565	0.00124972		2.67924	1.01851	-0.83964	2.3766		6.00054	0.0624809	-0.0414407	-0.319673	0.0021565	0.000575598	0.00689332
1.183	0.844005	-1.70565	0.00124972		2.71337	0.988096	-0.850196	2.37713		6.04998	0.0606767	-0.0464367	-0.322622	0.00208535	0.000800198	0.00671619
1.183	0.844005	-1.70565	0.00124972		2.72437	0.980475	-0.808589	2.45678		6.1	0.0650386	-0.0538882	-0.311376	0.00244367	0.000604139	0.00652638
1.22812	0.997253	-1.67084	-0.00156907		2.75753	1.00321	-0.817471	2.45669		6.15006	0.0331137	0.00849696	-0.308744	0.00241259	0.000788723	0.00637813
1.22812	0.997253	-1.67084	-0.00156907		2.76827	0.995786	-1.34397	2.52573		6.20008	0.033157	0.0163379	-0.302685	0.00185671	0.000515675	0.00618982
1.22812	0.997253	-1.67084	-0.00156907		2.80186	0.991493	-1.32635	2.5249		6.25019	0.0414875	0.0111419	-0.303395	0.00222561	0.000323633	0.00603888
1.22812	0.997253	-1.67084	-0.00156907		2.81363	1.16717	-1.51678	2.60279		6.32144	0.0399771	-0.00923446	-0.300568	0.00186738	0.00043589	0.0059247
1.27323	0.695257	-2.08014	0.0106637		2.84526	1.17864	-1.52595	2.60197		6.3655	0.0211442	0.00118004	-0.301332	0.00186415	6.48392e-05	0.00568992
1.27323	0.695257	-2.08014	0.0106637		2.85605	1.02469	-1.54574	2.67541		6.42119	0.0175166	-0.000757282	-0.293849	0.00157277	0.000206099	0.00552329
1.27323	0.695257	-2.08014	0.0106637		2.86703	0.997647	-1.55077	2.67465		6.46525	0.0101839	0.00901435	-0.295991	0.00141803	0.000382518	0.00543712
1.27323	0.695257	-2.08014	0.0106637		2.90216	1.02121	-1.54934	2.67403		6.50946	0.0298065	0.0232419	-0.287247	0.00154892	-8.9146e-06	0.00521992
1.27323	0.695257	-2.08014	0.0106637		2.94526	1.0755	-1.86094	2.73729		6.56538	0.0251019	0.0297625	-0.289597	0.00106854	0.000254861	0.00507242
1.32336	0.77096	-1.92583	-0.0255176		2.98936	1.00417	-1.84977	2.84256		6.61045	0.0410721	0.0130916	-0.289352	0.00167075	-0.000122531	0.00499477
1.32336	0.77096	-1.92583	-0.0255176		3.03356	0.757829	-2.35308	2.86916		6.65292	0.0232099	0.0350681	-0.291294	0.000990009	-0.000243992	0.00479831
1.32336	0.77096	-1.92583	-0.0255176		3.07751	0.734891	-2.28257	2.86763		6.69997	0.0315933	0.0538595	-0.288673	0.000304432	-5.77995e-06	0.0046349
1.32336	0.77096	-1.92583	-0.0255176		3.09015	0.761923	-2.1596	2.91542		6.75002	0.0468263	0.0800265	-0.289748	0.000602816	-0.000258575	0.00451707
1.36346	0.516129	-2.01967	-0.0312768		3.10208	0.737305	-2.17324	2.91444
1.36346	0.516129	-2.01967	-0.0312768		3.1337	0.96548	-2.17185	2.94099
1.36346	0.516129	-2.01967	-0.0312768		3.14453	0.899375	-2.1345	2.94872
1.36346	0.516129	-2.01967	-0.0312768		3.17763	0.888582	-2.13081	2.94876
1.36346	0.516129	-2.01967	-0.0312768		3.18846	0.482024	-2.40752	2.98043
1.40356	0.132718	-2.43958	-0.0512475		3.22128	0.445869	-2.39079	2.98284
1.40356	0.132718	-2.43958	-0.0512475		3.23206	0.348762	-2.36321	3.01943
1.40356	0.132718	-2.43958	-0.0512475		3.26523	0.289783	-2.35767	3.01766
1.40356	0.132718	-2.43958	-0.0512475		3.27603	0.474492	-2.30083	3.05761
1.45369	0.222492	-2.08153	-0.0929169		3.2874	0.208215	-2.57731	3.11564
1.45369	0.222492	-2.08153	-0.0929169		3.32542	0.230643	-2.57166	3.11246
1.45369	0.222492	-2.08153	-0.0929169		3.33633	0.172844	-2.48032	3.1159
1.45369	0.222492	-2.08153	-0.0929169		3.36942	0.466143	-2.12452	3.184
1.45369	0.222492	-2.08153	-0.0929169		3.38019	0.546799	-2.14416	3.18265
1.50382	0.217346	-2.12202	-0.114548		3.41391	0.446041	-2.13875	3.24376
1.50382	0.217346	-2.12202	-0.114548		3.42474	0.377426	-2.08201	3.26049
1.50382	0.217346	-2.12202	-0.114548		3.4576	0.203879	-2.13928	3.33224
1.50382	0.217346	-2.12202	-0.114548		3.46845	0.642711	-1.74534	3.44374
1.54392	0.0267289	-2.3184	-0.129015		3.4796	0.678436	-1.75524	3.45691
1.54392	0.0267289	-2.3184	-0.129015		3.51328	0.712851	-1.79669	3.45081
1.54392	0.0267289	-2.3184	-0.129015		3.52446	0.422345	-1.99033	3.57935
1.54392	0.0267289	-2.3184	-0.129015		3.55722	0.395632	-1.98221	3.57773
1.54392	0.0267289	-2.3184	-0.129015		3.56816	0.770619	-1.84741	3.66902
1.58402	0.0369734	-2.00493	-0.157068		3.6012	0.774392	-1.84398	3.67069
1.58402	0.0369734	-2.00493	-0.157068		3.61197	0.856028	-1.44866	3.7866
1.58402	0.0369734	-2.00493	-0.157068		3.6452	0.885623	-1.46387	3.7902
1.58402	0.0369734	-2.00493	-0.157068		3.65604	0.667477	-1.32259	3.94701
1.62914	-0.124681	-1.78742	-0.188334		3.66708	0.687474	-1.31456	3.94637
1.62914	-0.124681	-1.78742	-0.188334		3.70533	0.679549	-1.31646	3.9472
1.62914	-0.124681	-1.78742	-0.188334		3.7161	1.09862	-1.45261	4.06899
1.62914	-0.124681	-1.78742	-0.188334		3.74926	1.15568	-1.4534	4.0747
1.62914	-0.124681	-1.78742	-0.188334		3.76004	0.983162	-0.915932	4.29387
1.67425	-0.202149	-1.86981	-0.18685		3.79341	0.95329	-0.923702	4.28876
1.67425	-0.202149	-1.86981	-0.18685		3.80434	0.696694	-0.936391	4.52703
1.67425	-0.202149	-1.86981	-0.18685		3.83723	0.601785	-0.920069	4.52252
1.67425	-0.202149	-1.86981	-0.18685		3.84809	1.12612	-0.960547	4.67741
1.71936	-0.180106	-1.39117	-0.206915		3.85911	1.17189	-0.96175	4.68894
1.71936	-0.180106	-1.39117	-0.206915		3.8935	1.18948	-0.994578	4.6842
1.71936	-0.180106	-1.39117	-0.206915		3.90507	1.20451	-0.552824	4.90249
1.71936	-0.180106	-1.39117	-0.206915		3.93733	1.12744	-0.557949	4.90145
1.76448	-0.224688	-0.994298	-0.209911		3.9482	1.2228	-0.673084	5.06379
1.76448	-0.224688	-0.994298	-0.209911		3.98148	1.18196	-0.662494	5.07308
1.76448	-0.224688	-0.994298	-0.209911		3.99226	1.14578	-0.823906	5.13958
1.76448	-0.224688	-0.994298	-0.209911		4.0252	1.121	-0.826893	5.13729
1.76448	-0.224688	-0.994298	-0.209911		4.03602	1.40355	-0.463823	5.1827
1.81461	-0.360598	-1.35731	-0.188802		4.04696	1.39033	-0.471107	5.18549
1.81461	-0.360598	-1.35731	-0.188802		4.08132	1.2814	-0.472381	5.19376
1.81461	-0.360598	-1.35731	-0.188802		4.09205	1.43701	-0.473015	5.17885
1.81461	-0.360598	-1.35731	-0.188802		4.12523	1.71151	-0.374659	5.12102
1.81461	-0.360598	-1.35731	-0.188802		4.13607	1.46133	-0.377215	5.13452
1.85471	-0.287607	-1.23768	-0.139681		4.16952	1.38538	-0.0155698	4.98918
1.85471	-0.287607	-1.23768	-0.139681		4.21486	1.55543	-0.0500477	4.98016
1.85471	-0.287607	-1.23768	-0.139681		4.25715	1.40668	0.187655	4.70401
1.85471	-0.287607	-1.23768	-0.139681		4.2686	1.28939	0.154621	4.25999
1.89481	-0.297167	-0.818982	-0.0746019		4.28065	1.31893	0.151124	4.25616
1.89481	-0.297167	-0.818982	-0.0746019		4.31322	1.2073	0.693134	3.74255
1.89481	-0.297167	-0.818982	-0.0746019		4.325	1.09175	0.634692	3.74781
1.89481	-0.297167	-0.818982	-0.0746019		4.35717	0.844146	0.77878	3.27361
1.94494	-0.24577	-0.920835	0.0630854		4.3688	1.06741	0.763615	3.25422
1.94494	-0.24577	-0.920835	0.0630854		4.40141	1.09425	0.763322	3.25936
1.94494	-0.24577	-0.920835	0.0630854		4.41296	0.862907	0.666783	2.681
1.94494	-0.24577	-0.920835	0.0630854		4.44528	0.742388	0.809635	2.1329
1.94494	-0.24577	-0.920835	0.0630854		4.4569	0.873645	0.614789	1.66917
1.99506	-0.0481193	-0.938474	0.269102		4.4686	0.805124	0.422424	1.55382
1.99506	-0.0481193	-0.938474	0.269102		4.50408	0.854781	0.478278	1.55261
1.99506	-0.0481193	-0.938474	0.269102		4.51561	0.697882	-0.072835	1.10453
1.99506	-0.0481193	-0.938474	0.269102		4.54518	0.662397	-0.063203	1.11055
1.99506	-0.0481193	-0.938474	0.269102		4.55672	0.753239	-0.129161	1.10498
2.03015	-0.235272	-0.680853	0.441454		4.58917	0.718514	-0.274263	0.648793
2.03015	-0.235272	-0.680853	0.441454		4.63343	0.582447	-0.482937	0.255835
2.03015	-0.235272	-0.680853	0.441454		4.64433	0.434485	-0.754034	-0.116166
2.03015	-0.235272	-0.680853	0.441454		4.67726	0.458279	-0.720958	-0.151796
2.07527	-0.277408	-0.638321	0.683549		4.68805	0.369701	-0.869266	-0.413618
2.07527	-0.277408	-0.638321	0.683549		4.69906	0.407395	-0.85841	-0.412988
2.07527	-0.277408	-0.638321	0.683549		4.73341	0.358911	-0.959869	-0.417044
2.07527	-0.277408	-0.638321	0.683549		4.7444	0.253985	-1.25474	-0.631134
2.12539	-0.214918	-0.720132	0.948925		4.77716	0.250741	-1.2354	-0.630833
2.12539	-0.214918	-0.720132	0.948925		4.78799	0.279572	-1.32225	-0.790684
2.12539	-0.214918	-0.720132	0.948925		4.82209	0.272789	-1.30554	-0.806698
2.12539	-0.214918	-0.720132	0.948925		4.833	0.1396	-1.35959	-0.882513
2.12539	-0.214918	-0.720132	0.948925		4.86521	0.169782	-1.3627	-0.883958
2.17051	-0.185557	-0.553557	1.20145		4.8761	0.18119	-1.45359	-0.89645
2.17552	-0.146588	-0.521796	1.22369		4.88724	0.195817	-1.44813	-0.901906
2.17552	-0.146588	-0.521796	1.22369		4.92117	0.160656	-1.32066	-0.894882
2.17552	-0.146588	-0.521796	1.22369		4.93228	0.185764	-1.59859	-0.901036
2.17552	-0.146588	-0.521796	1.22369		4.96542	0.196172	-1.59672	-0.896313
2.21562	0.175308	-0.535222	1.42385		4.97628	0.403246	-1.33559	-0.854608
2.21562	0.175308	-0.535222	1.42385		5.00917	0.422713	-1.34081	-0.857678
2.21562	0.175308	-0.535222	1.42385		5.01993	0.383374	-1.3828	-0.763148
2.21562	0.175308	-0.535222	1.42385		5.05381	0.370088	-1.38751	-0.767818
2.26074	0.23338	-0.744876	1.66258		5.0973	0.301893	-1.43683	-0.674456
2.26074	0.23338	-0.744876	1.66258		5.11	0.517373	-0.909425	-0.555783
2.26074	0.23338	-0.744876	1.66258		5.12181	0.534887	-0.931409	-0.559252
2.26074	0.23338	-0.744876	1.66258		5.15342	0.49626	-0.939731	-0.557685
2.30585	0.452214	-0.654271	1.87149		5.165	0.511525	-0.78714	-0.451091
2.30585	0.452214	-0.654271	1.87149		5.19719	0.519439	-0.783592	-0.455318
2.30585	0.452214	-0.654271	1.87149		5.20897	0.573501	-0.788989	-0.35356
2.30585	0.452214	-0.654271	1.87149		5.24141	0.580419	-0.779061	-0.356041
2.30585	0.452214	-0.654271	1.87149		5.25305	0.720972	-0.29093	-0.220685
2.35097	0.480817	-0.61251	2.06885		5.28522	0.724516	-0.307037	-0.222616
2.35598	0.468525	-0.654613	2.09354		5.29607	0.946928	-0.0235446	-0.114673
2.35598	0.468525	-0.654613	2.09354		5.30711	0.940097	-0.0245582	-0.123968
2.35598	0.468525	-0.654613	2.09354		5.34224	1.65935	0.112587	-0.0643601
2.35598	0.468525	-0.654613	2.09354		5.35301	1.682	0.0861442	-0.0540603
2.39107	0.463157	-1.01185	2.23712		5.38518	1.64439	0.0828959	-0.0524126
2.39107	0.463157	-1.01185	2.23712		5.39604	2.01882	0.447468	-0.023321
2.39107	0.463157	-1.01185	2.23712		5.42948	2.85696	1.31595	0.0815985
2.39107	0.463157	-1.01185	2.23712		5.47394	2.84087	1.28437	0.075878
2.44119	0.747503	-1.3207	2.42205		5.51734	3.60031	1.36903	0.103552
2.44119	0.747503	-1.3207	2.42205		5.52889	3.74996	1.37834	0.129123
2.44119	0.747503	-1.3207	2.42205		5.54071	4.13662	1.92138	0.173231
2.44119	0.747503	-1.3207	2.42205		5.57351	4.11275	1.90447	0.159767
2.4813	0.863711	-1.1967	2.57331		5.58524	4.06968	1.85565	0.156955
2.49132	0.874291	-1.15164	2.60792		5.6177	4.34218	1.69809	0.189239
2.49132	0.874291	-1.15164	2.60792		5.6284	4.39806	1.7071	0.178683
2.49132	0.874291	-1.15164	2.60792		5.66225	4.42554	1.7069	0.178789
2.49132	0.874291	-1.15164	2.60792		5.67326	4.63372	1.32617	0.138489
2.53142	0.833018	-1.44053	2.73398		5.70535	4.95389	1.77219	0.177688
2.53142	0.833018	-1.44053	2.73398		5.71618	5.21314	1.4226	0.16014
2.53142	0.833018	-1.44053	2.73398		5.72738	5.1544	1.42251	0.160597
2.53142	0.833018	-1.44053	2.73398		5.76132	5.1883	1.42753	0.159033
2.53142	0.833018	-1.44053	2.73398		5.77212	5.38318	1.31817	0.150949
2.57654	0.785776	-1.70515	2.85457		5.80519	5.36396	1.30714	0.157421
2.57654	0.785776	-1.70515	2.85457		5.81596	5.29064	1.31343	0.160628
2.57654	0.785776	-1.70515	2.85457		5.84943	5.28992	1.25894	0.152091
2.57654	0.785776	-1.70515	2.85457		5.89394	5.49241	0.566932	0.0816156
2.62165	0.926269	-1.43896	2.97113		5.93746	5.42644	0.530902	0.0792781
2.62667	0.922793	-1.46469	2.98717		5.94838	5.39961	0.536166	0.0707903
2.62667	0.922793	-1.46469	2.98717		5.9594	5.34754	0.535002	0.0704854
2.62667	0.922793	-1.46469	2.98717		5.99425	5.34649	0.568058	0.0733526
2.62667	0.922793	-1.46469	2.98717		6.00515	5.15425	0.378259	0.0465769
2.66677	0.83958	-1.70754	3.08407		6.03716	5.16713	0.382677	0.0456802
2.66677	0.83958	-1.70754	3.08407		6.0482	5.01588	0.116281	-0.00219815
2.66677	0.83958	-1.70754	3.08407		6.08355	4.99326	0.113677	-0.00343244
2.66677	0.83958	-1.70754	3.08407		6.09448	5.05749	-0.0577998	-0.023667
2.71188	0.971314	-1.96774	3.17387		6.1262	5.02363	-0.055958	-0.0230819
2.71188	0.971314	-1.96774	3.17387		6.13805	4.75427	-0.344861	-0.0864087
2.71188	0.971314	-1.96774	3.17387		6.1501	4.71261	-0.331205	-0.0835583
2.71188	0.971314	-1.96774	3.17387		6.1812	4.82169	-0.274639	-0.0821019
2.71188	0.971314	-1.96774	3.17387		6.19249	4.71743	-0.255623	-0.107184
2.76201	1.10778	-1.81982	3.28157		6.22534	4.73063	-0.254808	-0.108423
2.76201	1.10778	-1.81982	3.28157		6.23619	4.4592	-0.211746	-0.143635
2.76201	1.10778	-1.81982	3.28157		6.26936	4.4574	-0.205615	-0.141432
2.76201	1.10778	-1.81982	3.28157		6.31329	4.06512	-0.703641	-0.222284
2.80211	1.10744	-2.13336	3.36172		6.32503	3.58306	-0.700198	-0.240252
2.80211	1.10744	-2.13336	3.36172		6.35723	3.5878	-0.699315	-0.242717
2.80211	1.10744	-2.13336	3.36172		6.36858	3.28202	-0.602992	-0.26775
2.80211	1.10744	-2.13336	3.36172		6.38144	3.28912	-0.596538	-0.262074
2.80211	1.10744	-2.13336	3.36172		6.41348	3.28369	-0.59205	-0.261798
2.84722	1.43396	-2.24937	3.43855		6.42541	3.11382	-1.00757	-0.300488
2.84722	1.43396	-2.24937	3.43855		6.45734	3.11388	-0.989853	-0.303305
2.84722	1.43396	-2.24937	3.43855		6.46901	2.60149	-0.76939	-0.282597
2.84722	1.43396	-2.24937	3.43855		6.50157	2.61149	-0.778907	-0.286934
2.89234	1.44686	-2.01534	3.50758		6.51304	2.25887	-0.697876	-0.282847
2.89234	1.44686	-2.01534	3.50758		6.54525	2.24558	-0.701823	-0.279803
2.89234	1.44686	-2.01534	3.50758		6.55666	1.75158	-0.968244	-0.302736
2.89234	1.44686	-2.01534	3.50758		6.5688	1.73071	-0.952513	-0.302782
2.89234	1.44686	-2.01534	3.50758		6.60248	1.41587	-0.87778	-0.283628
2.94247	1.39483	-2.40224	3.56893		6.61407	1.374	-0.894376	-0.281115
2.94247	1.39483	-2.40224	3.56893		6.64533	1.09797	-0.750262	-0.291162
2.94247	1.39483	-2.40224	3.56893		6.65669	1.16837	-0.752171	-0.289861
2.94247	1.39483	-2.40224	3.56893		6.68922	1.17058	-0.750893	-0.286727
2.98257	1.34748	-2.5369	3.60828		6.7008	0.718744	-0.970149	-0.292608
2.98257	1.34748	-2.5369	3.60828		6.73334	0.769788	-0.9652	-0.29219
2.98257	1.34748	-2.5369	3.60828		6.74489	0.170062	-0.858372	-0.27538
2.98257	1.34748	-2.5369	3.60828		6.77722	0.671633	-1.24576	-0.284784
2.98257	1.34748	-2.5369	3.60828
3.02768	1.43665	-2.42633	3.6629
3.02768	1.43665	-2.42633	3.6629
3.02768	1.43665	-2.42633	3.6629
3.02768	1.43665	-2.42633	3.6629
3.0728	1.42032	-2.82871	3.6921
3.0728	1.42032	-2.82871	3.6921
3.0728	1.42032	-2.82871	3.6921
3.0728	1.42032	-2.82871	3.6921
3.0728	1.42032	-2.82871	3.6921
3.12292	1.06934	-3.23727	3.72851
3.12292	1.06934	-3.23727	3.72851
3.12292	1.06934	-3.23727	3.72851
3.12292	1.06934	-3.23727	3.72851
3.16302	1.22723	-3.14523	3.76823
3.16302	1.22723	-3.14523	3.76823
3.16302	1.22723	-3.14523	3.76823
3.16302	1.22723	-3.14523	3.76823
3.16302	1.22723	-3.14523	3.76823
3.20814	1.25738	-3.46939	3.81271
3.20814	1.25738	-3.46939	3.81271
3.20814	1.25738	-3.46939	3.81271
3.20814	1.25738	-3.46939	3.81271
3.25325	1.19709	-3.71482	3.87481
3.25325	1.19709	-3.71482	3.87481
3.25325	1.19709	-3.71482	3.87481
3.25325	1.19709	-3.71482	3.87481
3.25325	1.19709	-3.71482	3.87481
3.30338	1.44048	-3.73679	3.94422
3.30338	1.44048	-3.73679	3.94422
3.30338	1.44048	-3.73679	3.94422
3.30338	1.44048	-3.73679	3.94422
3.34348	1.10064	-4.21288	4.02123
3.34348	1.10064	-4.21288	4.02123
3.34348	1.10064	-4.21288	4.02123
3.34348	1.10064	-4.21288	4.02123
3.34348	1.10064	-4.21288	4.02123
3.38358	1.05689	-4.29616	4.11047
3.38358	1.05689	-4.29616	4.11047
3.38358	1.05689	-4.29616	4.11047
3.38358	1.05689	-4.29616	4.11047
3.43371	0.934381	-4.09081	4.27218
3.43371	0.934381	-4.09081	4.27218
3.43371	0.934381	-4.09081	4.27218
3.43371	0.934381	-4.09081	4.27218
3.43371	0.934381	-4.09081	4.27218
3.48384	0.777659	-4.27507	4.43966
3.48384	0.777659	-4.27507	4.43966
3.48384	0.777659	-4.27507	4.43966
3.48384	0.777659	-4.27507	4.43966
3.52394	1.04777	-3.98263	4.56359
3.52394	1.04777	-3.98263	4.56359
3.52394	1.04777	-3.98263	4.56359
3.52394	1.04777	-3.98263	4.56359
3.52394	1.04777	-3.98263	4.56359
3.56905	0.884859	-3.66407	4.71832
3.56905	0.884859	-3.66407	4.71832
3.56905	0.884859	-3.66407	4.71832
3.56905	0.884859	-3.66407	4.71832
3.61417	0.708018	-3.76917	4.88892
3.61918	0.71916	-3.80199	4.91216
3.61918	0.71916	-3.80199	4.91216
3.61918	0.71916	-3.80199	4.91216
3.61918	0.71916	-3.80199	4.91216
3.65928	0.87361	-3.54935	5.09489
3.65928	0.87361	-3.54935	5.09489
3.65928	0.87361	-3.54935	5.09489
3.65928	0.87361	-3.54935	5.09489
3.7044	0.85833	-3.25837	5.33624
3.7044	0.85833	-3.25837	5.33624
3.7044	0.85833	-3.25837	5.33624
3.7044	0.85833	-3.25837	5.33624
3.7044	0.85833	-3.25837	5.33624
3.75452	0.846456	-3.44243	5.6036
3.75452	0.846456	-3.44243	5.6036
3.75452	0.846456	-3.44243	5.6036
3.75452	0.846456	-3.44243	5.6036
3.75452	0.846456	-3.44243	5.6036
3.79463	0.932767	-3.16399	5.84905
3.79463	0.932767	-3.16399	5.84905
3.79463	0.932767	-3.16399	5.84905
3.79463	0.932767	-3.16399	5.84905
3.83974	0.993781	-2.92851	6.09941
3.83974	0.993781	-2.92851	6.09941
3.83974	0.993781	-2.92851	6.09941
3.83974	0.993781	-2.92851	6.09941
3.87984	0.87245	-3.1842	6.28987
3.88987	0.835	-3.22943	6.31069
3.88987	0.835	-3.22943	6.31069
3.88987	0.835	-3.22943	6.31069
3.88987	0.835	-3.22943	6.31069
3.92997	0.932835	-2.98594	6.40784
3.92997	0.932835	-2.98594	6.40784
3.92997	0.932835	-2.98594	6.40784
3.92997	0.932835	-2.98594	6.40784
3.92997	0.932835	-2.98594	6.40784
3.97508	1.05303	-2.54267	6.46484
3.97508	1.05303	-2.54267	6.46484
3.97508	1.05303	-2.54267	6.46484
3.97508	1.05303	-2.54267	6.46484
4.0202	1.00642	-2.65547	6.46849
4.0202	1.00642	-2.65547	6.46849
4.0202	1.00642	-2.65547	6.46849
4.0202	1.00642	-2.65547	6.46849
4.06531	1.27472	-2.25396	6.39285
4.06531	1.27472	-2.25396	6.39285
4.06531	1.27472	-2.25396	6.39285
4.06531	1.27472	-2.25396	6.39285
4.06531	1.27472	-2.25396	6.39285
4.11043	1.04989	-2.04792	6.24275
4.11544	1.00527	-2.04047	6.21836
4.11544	1.00527	-2.04047	6.21836
4.11544	1.00527	-2.04047	6.21836
4.11544	1.00527	-2.04047	6.21836
4.16055	0.840358	-2.19421	5.84851
4.16055	0.840358	-2.19421	5.84851
4.16055	0.840358	-2.19421	5.84851
4.16055	0.840358	-2.19421	5.84851
4.20567	0.918839	-1.76241	5.30522
4.20567	0.918839	-1.76241	5.30522
4.20567	0.918839	-1.76241	5.30522
4.20567	0.918839	-1.76241	5.30522
4.20567	0.918839	-1.76241	5.30522
4.25078	0.746448	-1.30787	4.6582
4.25078	0.746448	-1.30787	4.6582
4.25078	0.746448	-1.30787	4.6582
4.25078	0.746448	-1.30787	4.6582
4.29088	0.640623	-1.41893	4.05276
4.29088	0.640623	-1.41893	4.05276
4.29088	0.640623	-1.41893	4.05276
4.29088	0.640623	-1.41893	4.05276
4.29088	0.640623	-1.41893	4.05276
4.336	0.418494	-1.33433	3.32285
4.336	0.418494	-1.33433	3.32285
4.336	0.418494	-1.33433	3.32285
4.336	0.418494	-1.33433	3.32285
4.38111	0.275702	-1.10228	2.63748
4.38111	0.275702	-1.10228	2.63748
4.38111	0.275702	-1.10228	2.63748
4.38111	0.275702	-1.10228	2.63748
4.42121	0.241715	-1.3921	2.06222
4.43124	0.226714	-1.36158	1.92041
4.43124	0.226714	-1.36158	1.92041
4.43124	0.226714	-1.36158	1.92041
4.43124	0.226714	-1.36158	1.92041
4.47134	0.0942036	-1.10726	1.38147
4.47134	0.0942036	-1.10726	1.38147
4.47134	0.0942036	-1.10726	1.38147
4.47134	0.0942036	-1.10726	1.38147
4.47134	0.0942036	-1.10726	1.38147
4.51646	0.0385308	-0.662378	0.820289
4.51646	0.0385308	-0.662378	0.820289
4.51646	0.0385308	-0.662378	0.820289
4.51646	0.0385308	-0.662378	0.820289
4.56157	-0.0746937	-0.758027	0.321973
4.56157	-0.0746937	-0.758027	0.321973
4.56157	-0.0746937	-0.758027	0.321973
4.56157	-0.0746937	-0.758027	0.321973
4.60668	-0.355675	-0.672159	-0.137655
4.6117	-0.387419	-0.688133	-0.187879
4.6117	-0.387419	-0.688133	-0.187879
4.6117	-0.387419	-0.688133	-0.187879
4.6117	-0.387419	-0.688133	-0.187879
4.6518	-0.601916	-0.853143	-0.51775
4.6518	-0.601916	-0.853143	-0.51775
4.6518	-0.601916	-0.853143	-0.51775
4.6518	-0.601916	-0.853143	-0.51775
4.6518	-0.601916	-0.853143	-0.51775
4.69691	-0.73824	-1.17971	-0.789768
4.69691	-0.73824	-1.17971	-0.789768
4.69691	-0.73824	-1.17971	-0.789768
4.69691	-0.73824	-1.17971	-0.789768
4.74203	-1.05458	-1.45195	-0.992646
4.74704	-1.09395	-1.46385	-1.01233
4.74704	-1.09395	-1.46385	-1.01233
4.74704	-1.09395	-1.46385	-1.01233
4.74704	-1.09395	-1.46385	-1.01233
4.78714	-1.25985	-1.6384	-1.10529
4.78714	-1.25985	-1.6384	-1.10529
4.78714	-1.25985	-1.6384	-1.10529
4.78714	-1.25985	-1.6384	-1.10529
4.83226	-1.25848	-2.10018	-1.12624
4.83226	-1.25848	-2.10018	-1.12624
4.83226	-1.25848	-2.10018	-1.12624
4.83226	-1.25848	-2.10018	-1.12624
4.83226	-1.25848	-2.10018	-1.12624
4.88238	-1.28643	-2.0994	-1.12287
4.88238	-1.28643	-2.0994	-1.12287
4.88238	-1.28643	-2.0994	-1.12287
4.88238	-1.28643	-2.0994	-1.12287
4.92248	-1.10267	-2.07624	-1.0754
4.92248	-1.10267	-2.07624	-1.0754
4.92248	-1.10267	-2.07624	-1.0754
4.92248	-1.10267	-2.07624	-1.0754
4.92248	-1.10267	-2.07624	-1.0754
4.9676	-1.17801	-2.41415	-0.961803
4.9676	-1.17801	-2.41415	-0.961803
4.9676	-1.17801	-2.41415	-0.961803
4.9676	-1.17801	-2.41415	-0.961803
5.01271	-1.22944	-2.5104	-0.846701
5.01271	-1.22944	-2.5104	-0.846701
5.01271	-1.22944	-2.5104	-0.846701
5.01271	-1.22944	-2.5104	-0.846701
5.01271	-1.22944	-2.5104	-0.846701
5.06284	-1.17379	-2.32115	-0.699183
5.06284	-1.17379	-2.32115	-0.699183
5.06284	-1.17379	-2.32115	-0.699183
5.06284	-1.17379	-2.32115	-0.699183
5.10294	-1.30169	-2.56561	-0.569562
5.10294	-1.30169	-2.56561	-0.569562
5.10294	-1.30169	-2.56561	-0.569562
5.10294	-1.30169	-2.56561	-0.569562
5.10294	-1.30169	-2.56561	-0.569562
5.14304	-1.26242	-2.72678	-0.448133
5.14304	-1.26242	-2.72678	-0.448133
5.14304	-1.26242	-2.72678	-0.448133
5.14304	-1.26242	-2.72678	-0.448133
5.19317	-1.31385	-2.53414	-0.284115
5.19317	-1.31385	-2.53414	-0.284115
5.19317	-1.31385	-2.53414	-0.284115
5.19317	-1.31385	-2.53414	-0.284115
5.19317	-1.31385	-2.53414	-0.284115
5.2433	-1.10219	-2.72902	-0.173663
5.2433	-1.10219	-2.72902	-0.173663
5.2433	-1.10219	-2.72902	-0.173663
5.2433	-1.10219	-2.72902	-0.173663
5.2834	-0.927734	-2.70372	-0.0987985
5.2834	-0.927734	-2.70372	-0.0987985
5.2834	-0.927734	-2.70372	-0.0987985
5.2834	-0.927734	-2.70372	-0.0987985
5.2834	-0.927734	-2.70372	-0.0987985
5.3235	-0.913758	-2.1676	-0.0443066
5.3235	-0.913758	-2.1676	-0.0443066
5.3235	-0.913758	-2.1676	-0.0443066
5.3235	-0.913758	-2.1676	-0.0443066
5.36861	-0.577975	-1.87925	0.0233139
5.36861	-0.577975	-1.87925	0.0233139
5.36861	-0.577975	-1.87925	0.0233139
5.36861	-0.577975	-1.87925	0.0233139
5.36861	-0.577975	-1.87925	0.0233139
5.41373	-0.478082	-1.97577	0.0588137
5.41373	-0.478082	-1.97577	0.0588137
5.41373	-0.478082	-1.97577	0.0588137
5.41373	-0.478082	-1.97577	0.0588137
5.45881	-0.326798	-1.19889	0.0962315
5.45881	-0.326798	-1.19889	0.0962315
5.45881	-0.326798	-1.19889	0.0962315
5.45881	-0.326798	-1.19889	0.0962315
5.50392	0.0922173	-0.973389	0.100637
5.50392	0.0922173	-0.973389	0.100637
5.50392	0.0922173	-0.973389	0.100637
5.50392	0.0922173	-0.973389	0.100637
5.50392	0.0922173	-0.973389	0.100637
5.55405	0.553836	-1.12682	0.118371
5.55405	0.553836	-1.12682	0.118371
5.55405	0.553836	-1.12682	0.118371
5.55405	0.553836	-1.12682	0.118371
5.55405	0.553836	-1.12682	0.118371
5.59415	1.11963	-0.545185	0.121416
5.59415	1.11963	-0.545185	0.121416
5.59415	1.11963	-0.545185	0.121416
5.59415	1.11963	-0.545185	0.121416
5.63927	1.65192	0.0030065	0.126143
5.63927	1.65192	0.0030065	0.126143
5.63927	1.65192	0.0030065	0.126143
5.63927	1.65192	0.0030065	0.126143
5.68438	2.30054	-0.15389	0.106758
5.68438	2.30054	-0.15389	0.106758
5.68438	2.30054	-0.15389	0.106758
5.68438	2.30054	-0.15389	0.106758
5.68438	2.30054	-0.15389	0.106758
5.73451	2.66856	0.135797	0.125576
5.73451	2.66856	0.135797	0.125576
5.73451	2.66856	0.135797	0.125576
5.73451	2.66856	0.135797	0.125576
5.73451	2.66856	0.135797	0.125576
5.77461	2.99371	0.0421835	0.104685
5.77461	2.99371	0.0421835	0.104685
5.77461	2.99371	0.0421835	0.104685
5.77461	2.99371	0.0421835	0.104685
5.81972	3.66102	-0.28159	0.074148
5.81972	3.66102	-0.28159	0.074148
5.81972	3.66102	-0.28159	0.074148
5.81972	3.66102	-0.28159	0.074148
5.86484	3.95326	-0.151788	0.0500828
5.86484	3.95326	-0.151788	0.0500828
5.86484	3.95326	-0.151788	0.0500828
5.86484	3.95326	-0.151788	0.0500828
5.86484	3.95326	-0.151788	0.0500828
5.90995	4.18778	-0.110329	0.0408583
5.90995	4.18778	-0.110329	0.0408583
5.90995	4.18778	-0.110329	0.0408583
5.90995	4.18778	-0.110329	0.0408583
5.95507	4.31827	-0.203682	0.0188072
5.96008	4.33802	-0.216399	0.0129042
5.96008	4.33802	-0.216399	0.0129042
5.96008	4.33802	-0.216399	0.0129042
5.96008	4.33802	-0.216399	0.0129042
6.00018	4.60801	-0.115716	-0.0195427
6.00018	4.60801	-0.115716	-0.0195427
6.00018	4.60801	-0.115716	-0.0195427
6.00018	4.60801	-0.115716	-0.0195427
6.04529	4.91742	-0.386966	-0.0527206
6.04529	4.91742	-0.386966	-0.0527206
6.04529	4.91742	-0.386966	-0.0527206
6.04529	4.91742	-0.386966	-0.0527206
6.04529	4.91742	-0.386966	-0.0527206
6.09542	4.90735	-0.71087	-0.133245
6.09542	4.90735	-0.71087	-0.133245
6.09542	4.90735	-0.71087	-0.133245
6.09542	4.90735	-0.71087	-0.133245
6.09542	4.90735	-0.71087	-0.133245
6.13552	5.00118	-0.61871	-0.162619
6.13552	5.00118	-0.61871	-0.162619
6.13552	5.00118	-0.61871	-0.162619
6.13552	5.00118	-0.61871	-0.162619
6.18064	4.97284	-0.906962	-0.229581
6.18064	4.97284	-0.906962	-0.229581
6.18064	4.97284	-0.906962	-0.229581
6.18064	4.97284	-0.906962	-0.229581
6.22074	4.82351	-1.27674	-0.294049
6.23076	4.79933	-1.3264	-0.32294
6.23076	4.79933	-1.3264	-0.32294
6.23076	4.79933	-1.3264	-0.32294
6.23076	4.79933	-1.3264	-0.32294
6.27086	4.60704	-1.29097	-0.345172
6.27086	4.60704	-1.29097	-0.345172
6.27086	4.60704	-1.29097	-0.345172
6.27086	4.60704	-1.29097	-0.345172
6.27086	4.60704	-1.29097	-0.345172
6.31598	4.39862	-1.60151	-0.392457
6.31598	4.39862	-1.60151	-0.392457
6.31598	4.39862	-1.60151	-0.392457
6.31598	4.39862	-1.60151	-0.392457
6.36109	4.43768	-1.80898	-0.432103
6.36109	4.43768	-1.80898	-0.432103
6.36109	4.43768	-1.80898	-0.432103
6.36109	4.43768	-1.80898	-0.432103
6.40119	4.23016	-1.58834	-0.422462
6.41122	4.16323	-1.55767	-0.406025
6.41122	4.16323	-1.55767	-0.406025
6.41122	4.16323	-1.55767	-0.406025
6.41122	4.16323	-1.55767	-0.406025
6.45132	4.07383	-1.82138	-0.417082
6.45132	4.07383	-1.82138	-0.417082
6.45132	4.07383	-1.82138	-0.417082
6.45132	4.07383	-1.82138	-0.417082
6.45132	4.07383	-1.82138	-0.417082
6.49644	3.82934	-2.08909	-0.440402
6.49644	3.82934	-2.08909	-0.440402
6.49644	3.82934	-2.08909	-0.440402
6.49644	3.82934	-2.08909	-0.440402
6.54155	3.43329	-1.94912	-0.404933
6.54155	3.43329	-1.94912	-0.404933
6.54155	3.43329	-1.94912	-0.404933
6.54155	3.43329	-1.94912	-0.404933
6.58666	3.1641	-2.071	-0.413972
6.59168	3.10913	-2.10796	-0.412942
6.59168	3.10913	-2.10796	-0.412942
6.59168	3.10913	-2.10796	-0.412942
6.59168	3.10913	-2.10796	-0.412942
6.63178	2.53138	-2.17803	-0.402628
6.63178	2.53138	-2.17803	-0.402628
6.63178	2.53138	-2.17803	-0.402628
6.63178	2.53138	-2.17803	-0.402628
6.63178	2.53138	-2.17803	-0.402628
6.67689	2.16355	-2.06689	-0.380043
6.67689	2.16355	-2.06689	-0.380043
6.67689	2.16355	-2.06689	-0.380043
6.67689	2.16355	-2.06689	-0.380043
6.72201	1.95238	-2.32267	-0.373189
6.72702	1.91959	-2.3176	-0.378526
6.72702	1.91959	-2.3176	-0.378526
6.72702	1.91959	-2.3176	-0.378526
6.72702	1.91959	-2.3176	-0.378526
6.76712	1.68784	-2.42412	-0.373421
6.76712	1.68784	-2.42412	-0.373421
6.76712	1.68784	-2.42412	-0.373421
6.76712	1.68784	-2.42412	-0.373421

## Sheet: Suppl. Fig. 2B
Time	Distance
0.153749	0.0002141
0.72687	0.0002141
1.29999	0.0002141
1.73417	0.000594
1.88353	0.005631
1.95995	0.0108959
2.05547	0.0157005
2.14404	0.0208626
2.23783	0.0280359
2.18572	0.0247509
2.58765	0.0341749
2.61991	0.0302036
2.58951	0.0395543
2.57128	0.04371
2.64161	0.0512654
2.67201	0.0471871
2.66506	0.0557773
2.67418	0.0663496
2.68069	0.0624724
2.66953	0.0596311
2.55044	0.058003
2.68069	0.0704055
2.74842	0.0877958
2.70674	0.0853555
2.73279	0.0817353
2.70674	0.079456
2.70674	0.0765062
2.70674	0.0735564
2.7849	0.0268962
2.81095	0.0234101
2.837	0.0202592
2.81095	0.0175106
2.837	0.0144267
2.86305	0.01103
2.96725	0.008259
3.14092	0.0039237
3.48827	0.0021156
4.06139	0.0029445
4.41568	0.0045315
4.71639	0.0089294
4.80384	0.0150803
4.76477	0.0113428
4.80384	0.0193743
4.82803	0.0242146
4.86897	0.0432541
4.89502	0.0401702
4.86897	0.0373545
4.86897	0.0344048
4.86897	0.031455
4.86897	0.0285052
5.17156	0.0029989
5.7877	0.0034142
6.33217	0.003622
6.94871	0.0034991
7.45546	0.0029819
8.07324	0.0037124
8.64636	0.0033102
9.24119	0.0039013
9.75653	0.0033495
10.3781	0.0040961
10.9493	0.0032577
10.9215	0.0026276
11.5641	0.0042975
12.1459	0.0035996
12.6929	0.0031304
13.2834	0.0036393
13.8565	0.0028957
14.3999	0.0040067
15.0028	0.003042
15.5759	0.0025422
16.1851	0.0043087
16.644	0.0034097
17.1911	0.0023472
17.7816	0.0037226
18.3199	0.0030075
18.9486	0.0035036
19.4515	0.003659
19.6399	0.0025158
20.2576	0.0035182
20.801	0.0034512
21.3314	0.0034589
21.9323	0.0031761
22.5055	0.0036758
23.0786	0.0028104
23.6182	0.0035661
24.2248	0.0037977
24.7619	0.0029885
25.3476	0.0040153
25.9803	0.0033289
26.4685	0.0031387
27.1035	0.0037114
27.6636	0.0042487
28.2236	0.0030968
28.8098	0.0035174
29.4046	0.003365
29.9072	0.0038762
30.5292	0.0034564
31.0688	0.0034033
31.6754	0.0032736
32.2485	0.0043219
32.7856	0.0028998
33.3861	0.0040019
33.9559	0.0033083
34.541	0.0041878
35.1141	0.0032614
35.7035	0.0036918
36.2473	0.0030745
36.8422	0.0031862
37.3705	0.0037621
37.9797	0.0024203
38.5529	0.0043462
39.126	0.00326
39.6991	0.0043219
40.2722	0.0030907
40.8323	0.0031639
41.385	0.0033267
41.9916	0.0030907
42.5647	0.0047607
43.1378	0.0032248
43.7077	0.0034991
44.2841	0.003749
44.8572	0.0027616
45.4303	0.0035783
46.0034	0.0033345
46.5989	0.0037768
47.0049	0.0046239
47.4779	0.0029359
48.0441	0.004203
48.6085	0.0029932
49.1816	0.0038587
49.7765	0.003041
50.2918	0.0036899
50.9457	0.0031543
51.4501	0.0037208
52.0472	0.0026397
52.6324	0.0043706
53.1935	0.0030298
53.7666	0.0031273
54.3397	0.0035052
54.8287	0.0039477
55.0952	0.0077897
55.2255	0.0123708
55.3123	0.0161697
55.3818	0.0209967
55.486	0.0263599
55.4339	0.023142
55.5728	0.0348964
55.5381	0.0325276
55.5381	0.0295778
55.6162	0.0389859
55.677	0.0450418
55.6683	0.0420474
55.7465	0.0521705
55.6944	0.0494218
55.7725	0.0553214

## Sheet: Suppl. Fig. 3
	High Traj, Low Imp				Mid Traj, Mid Imp				Low Traj, High Imp
	low	mid	high		low	mid	high		low	mid	high
A. Lateral position error	0.0325	0.0375	0.0553		0.045	0.1048	0.1551		0.1745	0.2916	0.3779
	0.0308	0.0589	0.0735		0.0474	0.1044	0.1446		0.1755	0.2965	0.3662
	0.0313	0.0289	0.0661		0.0468	0.1081	0.1531		0.1755	0.2959	0.3759
	0.027	0.0411	0.0629		0.0463	0.1051	0.1476		0.1793	0.295	0.3744
	0.0332	0.0467	0.0446		0.0452	0.1042	0.1505		0.1769	0.3011	0.3774
B. Longitudinal velocity error	0.0742	0.136	0.2217		0.0455	0.0517	0.0595		0.046	0.049	0.0502
	0.0682	0.2771	0.2259		0.0459	0.0509	0.0569		0.0451	0.0483	0.0516
	0.0637	0.09	0.2477		0.0457	0.0526	0.0586		0.0466	0.0494	0.0502
	0.0686	0.1412	0.2535		0.0461	0.0529	0.0572		0.045	0.0492	0.0509
	0.099	0.1836	0.061		0.0461	0.0516	0.0582		0.0457	0.0481	0.0505
C. Max longitudinal force	1.4144	2.9446	11.765		0.703	1.0591	1.331		0.4722	0.874	1.1442
	1.7961	24.6013	2.9246		0.6427	1.1921	1.4758		0.5448	0.8523	0.9326
	1.7858	3.7327	80.9981		0.7405	1.0594	1.4983		0.5496	0.796	1.0295
	1.9222	14.5968	9.4099		0.6514	1.067	1.5021		0.5012	0.9615	0.9748
	1.5764	23.9261	4.2661		0.6731	1.16	1.4419		0.5428	0.8542	1.1225
D. Oscillations on the roll attitude	8.7871	7.9394	12.3321		0.1434	0.2836	0.4281		0.104	0.1661	0.2029
	8.2902	14.3949	11.8744		0.1463	0.2855	0.4079		0.1	0.1636	0.206
	8.4369	6.4399	13.3434		0.1491	0.283	0.4208		0.101	0.1668	0.2103
	7.4394	8.3443	13.6245		0.1475	0.2818	0.4043		0.1019	0.167	0.2018
	8.8461	10.039	6.3818		0.1477	0.2817	0.429		0.1006	0.1598	0.2052
E. Oscillations on the pitch attitude	3.1727	5.7872	11.4962		0.3177	0.4267	0.5525		0.2957	0.3371	0.3704
	3.0405	13.4691	10.9728		0.3222	0.4288	0.518		0.2982	0.3466	0.3873
	2.8189	3.7996	13.7349		0.3186	0.4385	0.5353		0.3116	0.3432	0.3746
	2.9888	6.7778	12.351		0.3169	0.4409	0.5261		0.3	0.3622	0.3793
	4.3191	8.844	2.5315		0.3358	0.4224	0.5326		0.2925	0.3409	0.3757
F. SR%
success	5	4	2		5	5	5		5	5	5
total	5	5	5		5	5	5		5	5	5

## Sheet: Suppl. Fig. 5
A. Lateral poition error							B. Longitudinal velocity error
low		mid		high			low		mid		high
real	sim	real	sim	real	sim		real	sim	real	sim	real	sim
0.1015	0.045	0.0734	0.1048	0.1442	0.1551		0.096	0.0455	0.1119	0.0517	0.1166	0.0595
0.0807	0.0474	0.069	0.1044	0.0366	0.1446		0.1455	0.0459	0.1252	0.0509	0.1027	0.0569
0.1056	0.0468	0.0983	0.1081	0.0849	0.1531		0.1097	0.0457	0.0927	0.0526	0.1122	0.0586
0.1787	0.0463	0.1305	0.1051	0.0898	0.1476		0.0943	0.0461	0.0805	0.0529	0.1089	0.0572
0.0509	0.0452	0.0271	0.1042	0.1034	0.1505		0.1077	0.0461	0.1158	0.0516	0.0823	0.0582
0.0686		0.1281		0.0375			0.1241		0.104		0.1475
0.0815		0.0872		0.027			0.118		0.0845		0.0861
0.0841		0.1155		0.1017			0.0824		0.1064		0.1384
0.0993		0.2625		0.1708			0.0925		0.0885		0.0951
C. Max longitudinal force							D. Oscillations on the roll
low		mid		high			low		mid		high
real	sim	real	sim	real	sim		real	sim	real	sim	real	sim
1.3906	0.703	1.221	1.0591	1.8143	1.331		3.7001	0.1434	3.5763	0.2836	3.8038	0.4281
2.447	0.6427	1.6598	1.1921	1.6698	1.4758		4.3207	0.1463	0.9561	0.2855	1.3557	0.4079
1.0101	0.7405	1.8701	1.0594	1.154	1.4983		3.1085	0.1491	3.5583	0.283	3.6568	0.4208
0.822	0.6514	1.2137	1.067	1.8272	1.5021		4.5306	0.1475	4.0251	0.2818	2.9795	0.4043
1.1386	0.6731	1.2637	1.16	1.6059	1.4419		2.6615	0.1477	1.4482	0.2817	4.3094	0.429
1.1927		1.2727		2.6387			2.6648		2.0924		1.3557
1.2301		1.4326		1.6329			2.2889		3.4718		1.6267
1.1035		1.5768		1.9861			2.1892		2.1004		3.5252
1.2901		1.0355		1.1388			1.2901		1.2413		4.4772
E. Oscillations on the pitch
low		mid		high
real	sim	real	sim	real	sim
3.6003	0.3177	5.1009	0.4267	4.4662	0.5525
6.1125	0.3222	7.1264	0.4288	5.0891	0.518
3.9347	0.3186	5.1886	0.4385	5.1518	0.5353
4.2659	0.3169	4.6686	0.4409	5.8284	0.5261
5.115	0.3358	4.239	0.4224	6.0068	0.5326
3.4886		4.8852		8.6029
4.005		5.6091		6.7298
2.6081		5.057		5.8393
3.1316		4.368		4.7791
